# Supplementary material for: Elevated triglycerides level in hospital stay as a risk factor of mortality in patients with severe acute pancreatitis
Source: PLoS One. 2018 Nov 29;13(11):e0207875. doi: 10.1371/journal.pone.0207875 (PMC6264831; doi:10.1371/journal.pone.0207875)
Supplement: S1 Minimal dataset — (ZIP) [file pone.0207875.s006.zip]

Archive with 4 entries (3 files):
- minimal dataset/
- minimal dataset/set1.xlsx
- minimal dataset/set2.xlsx
- minimal dataset/set3.xlsx
