# Supplementary material for: Elevated triglycerides level in hospital stay as a risk factor of mortality in patients with severe acute pancreatitis
Source: PLoS One. 2018 Nov 29;13(11):e0207875. doi: 10.1371/journal.pone.0207875 (PMC6264831; doi:10.1371/journal.pone.0207875)
Supplement: S1 Minimal dataset — (ZIP) [file pone.0207875.s006.zip › minimal dataset/set1.xlsx]

## Sheet: Sheet1
pid	检验时点	鼻病毒	黄体生成素_LH	高铁血红蛋白_METHB	高敏C-反应蛋白_HsCRP	高密度脂蛋白_HDL-C	髓过氧化物酶_ANCA-MPO	骨特异碱性磷酸酶_B-ALP	风疹病毒抗体IgM(化学发光法)_Rube-IgM	风疹病毒抗体IgG(化学发光法)_Rube-IgG	颜色_COLOR	颜色	颗粒管型	鞭虫卵	非皱缩红细胞	非晶形尿酸盐结晶	非小细胞肺癌抗原_CYFRA21-1	雌二醇_E2	隐血_yx	隐血_OB	隐血_BLD	降钙素原_PCT	阿米巴	阴离子间隙_AG	间皮细胞	间日疟原虫抗原_P.v	间接胆红素_IBIL	门冬氨酸氨基转移酶_AST	镁_SMG	镁_MG	镁_24HMG	铁蛋白_FERRITIN	钾_TK	钾_SK	钾_K	钾_24HK	钩虫卵	钠_TNA	钠_SNA	钠_24HNA	钠	钙离子_ICA	钙_SCA	钙_CA	钙_24HCA	酸碱度_PH	酮体定性_KET	透明度	还原血红蛋白_HHB
1	0			0.7		1.12																0.07		20.3			5.4	39		0.84					3.98						138.7	1.04		2.45		8			0.1
	1			0.7																				5											3.39						132.1	1.04				7.428			4.1
2	0			1.2		0.16																9.29		14.9			41.2	47		1.22					4.93						132.8	0.91		1.76		7.370			0.0
	1			1.5																				10.3											3.54						128.2	0.95				7.380			24.1
	2			1.4		0.13																		11.1			40.3	33		1.25					3.98						128.0	0.91		1.87		7.303			1.2
	3			1.2		0.12																		6.1			33.5	28		1.13					3.75						131.4	1.01		1.92		7.402			1.1
	4			1.0																				1.5											3.97						126.9	0.96				7.447			1.2
	5			0.9		<0.08																1.93		9.7			48.2	36							4.37						130.5	1.01				7.357			1.7
	6			0.9		0.09																8.86		10.1			55.8	35		1.14					3.57						131.5	1.11		2.21		7.389			2.7
	7			0.9		0.12																		11.5			31.0	24		1.24					4.16						133.3	1.05		2.11		7.408			0.7
	8			0.9																		9.89		11.3											3.99						134.6	1.04				7.351			24.5
	9			0.9		0.08																45.59		16.4			26.1	33		1.14					3.40						132.4	0.84		2.03		7.408			2.3
	10			1.0		0.11														阳性				10.5			26.8	34		1.30					3.75						138.6	1.12		2.26		7.367			1.4
	11			1.0		0.05																30.57		27.6			2.9	250		1.16					4.45						139.1	0.99		1.97		6.989			5.4
	12			1.1		0.13																57.08		12.1			22.9	7114		0.93					3.82						136.5	1.10		2.19		7.409			5.0
	13			1.1		<0.08																		9.4			24.7	1667		1.04					3.11						138.5	0.96		2.18		7.402			4.9
	14			1.1		0.06																47.91		10.7			39.1	552		1.05					3.66						133.6	1.10		2.09		7.397			3.1
	15			1.3																				11.7											3.38						133.5	1.10				7.338			10.2
	16			1.5		<0.08																		22.4			38.6	79		0.98					3.81						134.9	1.02		2.15		6.992			38.0
3	0			1.2		0.21																>100.00		11.2			1.8	64		1.01					3.62						142.8	0.92		2.10		7.269			37.6
	1			0.9		0.13																		9.1			2.9	401		0.91					4.26						133.9	0.85		1.95		7.387			3.2
	2			1.2								红色												8.3	2								4.29		3.91			137.0			131.5	0.96				7.304		浑浊	49.7
	3			0.9		0.20																		7.0			2.6	114		0.84					3.63						126.6	1.07		1.96		7.368			2.3
	4			0.8		0.15																57.33		20.8			1.5	10		0.74					3.90						124.3	1.10		2.04		7.325			2.3
	5			0.8		0.11																		22.1			1.7	53		0.78					3.55						134.0	0.97		2.00		7.358			2.6
	6			0.9																				14.2			1.5	59							3.97						142.9	0.31				7.506			21.5
	7			0.8		0.31																		21.7			1.9	51		0.85					3.87						140.6	1.01		2.29		7.513			0.6
	8			1.2																				8.7			3.2	33							5.06						131.5	0.80				7.303			41.3
	9			0.6																				6.9											3.41						129.3	0.99				7.376			2.4
	10			0.9																				6.9			1.7	26							3.81						130.2	0.97				7.371			20.4
	11			1.1																				8.7											3.46						133.6	0.85				7.326			21.4
	12			0.9																				7.7											3.73						132.1	1.08				7.363			1.2
	13			1.3		0.17																6.56		10.2			0.9	20							3.82						137.8	0.79				7.288			50.6
	14			1.0																				7.5											3.96						134.7	1.05				7.399			2.7
	15			1.3		0.12																		7.6			1.1	16		0.76					4.00						135.0	1.12		2.10		7.372			2.3
	16			1.1																				4.8											3.48						134.9	0.99				7.359			1.4
	17			1.1		0.09																		6.7			1.7	8							4.07						134.5	1.06				7.274			29.8
	18			0.8																				9.8											4.06						128.9	1.05				7.296			1.4
	19			1.0																				12.4											3.89						132.2	0.85				7.324			25.3
4	0					0.25						黄色										0.53		20.0	/		1.0	32		0.90			3.07		4.55			139.6			144.4			2.03				微浑
	1			0.7																				6.1											3.23						140.3	0.99				7.498			3.3
	2			0.8																				6.0											4.69						139.0	0.99				7.447			9.7
	8					0.50																		19.8			1.5	10		0.74					4.60						139.5			2.13
	9			0.6		0.32																		7.6			4.3	116		0.59					3.65						136.2	0.96		2.04		7.398			1.4
	10
	11			0.7		0.13																		15.4			2.0	15		0.62					3.64						142.0	1.00		1.88		7.423			2.0
	13					0.11																		21.4			1.4	13		0.65					3.88						140.2			1.90
	14			0.8							黄色		无								10(+/-)			9.3											3.13						136.7	0.99				7.424	阴性		0.1
	15			0.7		0.14																		6.0			1.5	10		0.65					3.68						137.3	0.93		1.90		7.406			0.2
	16			0.6		0.10																		16.5			1.3	8		0.39					4.04						145.7	1.00		1.81		7.444			2.2
	20			0.7																				6.0											3.70						140.3	0.99				7.476			0.8
	22			0.7		0.25																		19.9			1.3	13		0.89					4.68						141.7	1.07		2.08		7.441			0.8
	23										黄色		查见								20(1+)	3.34																								5.50	阴性
	24			0.7																				9.3											4.55						136.3	1.13				7.390			0.0
5	0			0.7		0.17																		8.4			3.8	39		0.74					3.97						148.8	1.02		1.91		7.388			4.5
	1			0.8		0.14																3.79		8.1			1.5	38		0.83					3.82						144.6	1.04		1.76		7.300			1.7
	2			0.7																				8.6											3.40						144.4	1.06				7.401			1.4
	3			0.7																				5.8											3.25						143.9	1.02				7.433			5.2
	4			0.8																				5.8											3.11						142.3	0.97				7.434			5.0
	5					0.08																2.84		14.8			3.8	28		1.04					3.65						148.0			1.93
	6			0.8																				-											3.25						142.0	0.98				7.419			4.7
	7			0.8																				-											3.29						135.5	0.93				7.474			10.8
	8			0.7																				-											3.09						136.5	0.93				7.457			4.3
	9			0.7																				-											3.52						135.6	0.96				7.481			9.1
	11			0.6		0.18																		-			3.0	31		0.82					3.70						129.2	0.96		2.01		7.461			4.6
	12																					0.54
	14			0.8		0.24																4.04		-			3.2	31							3.97						127.7	0.97				7.455			5.8
	15			0.8																				5.5											4.08						131.0	0.99				7.434			6.6
	16			0.8																				4.3											3.31						133.8	0.99				7.465			1.1
	17			0.7																				3.5											3.15						132.5	0.99				7.470			3.0
	18			0.8		0.11																		5.0			4.3	63							3.15						131.7	1.01				7.465			4.2
	19			0.8																		1.08		4.4											3.39						134.7	0.98				7.442			35.7
	21			0.5																				4.5											3.27						135.2	0.99				7.491			5.6
	23			0.5																				5.7											3.26						133.9	1.01				7.483			6.8
	24			0.6																				6.0											3.08						134.3	1.01				7.512			15.1
	25			0.5																				6.0											3.34						136.0	0.98				7.462			6.6
	27			0.5																				3.9											3.43						134.5	1.03				7.446			5.4
	28					0.47																0.18					1.0	51
	29			0.6																				2.8											4.13						133.7	1.05				7.413			2.4
	30			0.6		0.41																0.17		6.1			1.1	55							4.22						136.7	1.15				7.381			1.2
	31			0.7																				1.9											3.48						133.6	1.07				7.360			1.8
	32			0.9																				1.0											4.37						133.8	1.06				7.380			14.4
	33			0.7																				-											3.98						133.4	1.06				7.400			0.3
	34			0.7		0.57																0.15		-			1.6	26							3.88						132.6	1.03				7.451			3.3
	39					0.65																		17.7			6.4	22		0.62					4.18						130.0			2.03
	40																					1.63
	41
	43					0.55																1.02					2.2	40
	44
	45			0.7																				8.1											3.71						135.9	1.11				7.466			5.4
	46			0.7																				6.6											4.17						133.2	1.11				7.392			15.3
	48					0.81																0.95					2.0	22
	54					0.73																0.91					3.2	18
	60					0.76																		17.3			3.2	35		0.78					4.43						135.0			2.18
	61																					0.27
	62											黄色													/								4.15					140.8										透明
	65			0.7																				3.1											3.77						130.0	1.02				7.437			5.6
	71			0.6																				4.0											3.83						130.6	1.10				7.430			0.6
	74			0.2		0.94																		4.2			2.2	15							3.67						127.8	1.02				7.441			2.9
	75																					0.15
	76			0.6																				4.1											3.62						128.9	1.05				7.425			1.9
	78			0.6																				4.4											3.36						128.6	1.03				7.465			4.8
	79			0.7		0.59																0.68		4.9			3.2	18							3.53						127.4	1.01				7.456			1.3
	80
	82			0.8																				6.8											3.04						134.7	1.10				7.415			1.4
	83			0.7																				5.8											3.12						133.6	1.09				7.430			2.6
	84					0.44																0.84		13.0			1.4	14		0.66					3.21						135.8			2.16
	85			0.7																				5.9											3.26						132.6	1.05				7.432			1.0
	86			0.6																				5.0											3.51						130.7	1.11				7.407			0.9
	88			0.6																				7.1											4.00						132.7	1.15				7.409			0.8
	90					0.72																		21.0			4.2	20							4.75						132.8
	91										黄色		无								330(3+)																									5.50	阴性
	93
	95					0.49																		11.2			4.0	13							4.13						131.3
	96			0.6																				2.7											3.51						126.7	1.08				7.424			0.2
	97			0.7		0.37																0.54		2.7			7.6	11							3.50						128.7	1.06				7.451			0.9
	99			0.7																				1.9											3.65						126.4	1.03				7.431			0.8
	100			0.9																				5.4											3.73						124.5	1.04				7.448			4.2
	101			0.7																				5.2											3.96						125.4	1.01				7.454			5.1
	103																					0.77		16.4			3.9	13							4.55						132.0
	105			0.6																				2.7											3.59						127.6	1.08				7.444			8.4
	106																					0.53		13.6			2.8	14							4.59						133.9
	107			0.6																				5.3											3.53						132.7	1.10				7.411			2.2
	108					0.41																		16.1			5.0	13							4.23						133.9
	109			0.9																				6.8											3.50						133.2	1.10				7.395			15.6
	110			0.5																				5.5											3.27						134.8	1.18				7.402			1.7
	111			0.7																				7.7			7.2	16							3.47						135.1	1.18				7.477			1.5
	112			0.5																				7.9											4.19						138.2	1.15				7.430			1.8
	113			0.6		0.22																		13.8			5.5	17							4.23						140.1	1.09				7.415			3.2
	114			0.7																				4.8											3.53						134.6	0.98				7.420			7.1
	115			0.8																				5.2											3.37						136.1	1.11				7.425			3.7
	116
	117			0.7		0.11																		19.2			9.6	28		0.61					3.94						137.0	1.10		2.11		7.439			4.7
	118			0.5																				5.0											3.64						134.0	1.13				7.450			0.5
	119			0.8																				4.9											3.24						136.5	1.14				7.357			0.9
	120			0.6		0.14																		15.1			9.3	27		0.56					3.85						139.9	1.03		2.16		7.454			1.3
	121																					0.46		9.5			6.5	20							4.19						143.0
	122			0.8																				4.4											3.31						136.4	1.09				7.442			2.9
	124																							19.4			13.5	31							3.83						142.0
	125			0.9																				3.2											3.75						138.4	1.03				7.418			0.7
	127
	128			0.9		0.13																0.71		15.0			4.7	61		0.63					3.00						142.0	1.13		2.14		7.432			1.2
	129																							16.6											3.03						142.4
	130			0.6																				4.1											3.56						137.9	1.07				7.411			0.3
	131			0.7																				2.1											2.59						136.9	1.00				7.384			1.0
	132					0.10																0.84		21.0			13.1	70		0.55					4.77						146.2			2.21
	134										黄色		无								67(2+)			21.4			11.7	41							3.23						150.1					6.50	阴性
	135			0.7																				-											4.03						145.2	1.15				7.418			5.0
	137					0.11																		19.5			19.6	22							4.33						141.8
	138			0.8																		0.90		9.8											3.94						139.2	1.21				7.344			6.1
	139					0.08																5.35		17.7			10.0	28		1.00					4.20						145.4			2.23
	140			0.8																				7.5											3.46						141.0	1.15				7.325			5.6
	141			0.7		0.09																9.37		9.8			18.4	70		1.07					4.00						147.9	1.22		2.29		7.347			5.3
	142			0.8																				-			13.9	110		1.19					3.54						148.8	1.22		2.30		7.293			6.0
	143			0.9																				-											3.91						151.0	1.22				7.270			5.4
	144			1.0																				12.3											4.27						153.7	1.28				7.277			5.4
6	0			0.9		1.15																		9.6			8.9	494		0.91					4.10						144.5	1.14		2.60		7.433			0.5
	1			0.8		0.52																		11.0			7.7	175		0.97					3.29						148.9	1.02		2.25		7.417			0.9
	2			0.9																				10.3											3.89						145.9	1.00				7.397			6.3
	3			0.7		0.28																		8.6			10.6	40							4.05						140.1	0.91				7.458			1.3
	4			0.8																				6.1											5.50						135.1	1.15				7.460			3.4
	5			0.7		0.47																		3.4			6.9	40							4.07						133.5	0.96				7.386			1.3
	7			0.7																				4.3											3.98						134.3	1.11				7.406			0.7
	8					0.35											3.96					0.51		19.5			4.1	53		0.82					4.02						142.4			1.92
	9			0.8								黄色												5.7	/								4.03		3.68			143.2			137.8	1.00				7.398		透明	0.6
	10			0.8																				3.4											3.65						135.3	0.97				7.447			1.6
	11			0.8		0.47																0.58		2.8			4.5	37		0.79					3.89						132.0	1.00		1.90		7.404			1.4
	12			0.9																				1.5											3.83						129.6	0.99				7.436			0.2
	13			0.9		0.30																0.31		3.9			3.6	29		0.79					4.20						128.5	1.06		2.07		7.447			2.4
	14			0.4		0.45					黄色		无								167(2+)			21.1			6.3	37		0.82					4.22						133.9	0.88		2.01		6.50	+/-		1.7
	15			0.7																				7.8											3.24						132.8	0.97				7.486			1.0
	16			0.7																				7.1											4.11						133.3	1.06				7.448			1.7
	17			0.8		0.54					黄色		无								20(1+)	0.46		10.4			3.4	40		0.89					4.16						137.1	0.97		2.00		6.50	阴性		2.8
	19			0.8		0.58																		19.1			2.6	173		0.96					4.17						143.5	1.09		2.04		7.451			4.2
	20			0.7								黄色		无						阴性		0.47	无	6.6											4.17		无				136.0	1.00				7.470			0.6
	21			0.9																				8.1											3.82						136.7	0.94				7.499			2.8
	22					0.53																0.50		18.6			2.5	66		1.03					4.36						136.7			1.97
	23			0.8																				4.0											4.16						133.2	1.06				7.434			0.9
	24			0.8		0.63																		17.2			2.4	33		0.98					4.83						140.5	0.98		2.12		7.474			1.7
	25			0.6																				7.3											4.03						134.6	1.22				7.491			2.6
	26			0.8																				8.0											3.44						137.2	1.08				7.529			13.0
	27			0.8																				8.2											4.09						139.6	1.13				7.459			1.9
	28			0.6		0.79																		21.6			2.5	29		0.97					4.87						137.4	1.20		2.40		7.435			3.3
	29																					0.38
7	-1																										1.8	52
	0					0.94																					11.0	19
	1					1.13																		19.6			29.8	18		0.80					4.03						142.0			2.11
8	-2					1.21																		20.2			22.8	61		0.75					3.96						146.7			2.01
	-1			0.5							黄色		+++				3.16				阴性	0.25		8.0											3.60						130.5	0.98				7.365	1.0(1+)		9.1
	0			1.0		0.49					黄色		无								>330(3+)	0.95		9.8			14.2	42		0.72					3.33						137.1	0.80		1.73		7.335	1.0(1+)		50.3
	1			0.9																				7.0											3.35						136.1	0.84				7.404			2.4
	2			0.8		0.16																1.38		6.4			17.8	31							3.78						137.3	0.86				7.422			2.7
	3			0.8							黄色		无								330(3+)	1.20		6.5											3.63						140.1	0.91				7.425	1.0(1+)		2.2
	4
	5			0.8		0.10																1.02		6.2			12.6	52							2.81						150.7	0.98				7.451			4.7
	6			0.7																				4.1											3.32						154.9	0.96				7.424			4.9
	8			0.8		0.05																		6.2			5.3	41							3.80						163.4	0.97				7.429			0.3
	9			1.2																				9.4											2.95						162.6	1.06				7.374			3.1
	10			0.9		0.05																		7.3			5.9	41							3.68						161.7	0.97				7.428			1.1
	11			1.1																				6.0											3.12						165.0	1.03				7.388			1.2
9	0			0.5		0.37						褐色										17.67		4.8	/		8.4	12		0.74					3.29						129.2	1.04		2.13		7.432		浑浊	0.8
	2					0.25																4.93					7.5	17							4.56						137.0
	4			0.9																				4.8											3.80						133.7	1.08				7.437			0.8
	11			0.7		0.71																0.06		17.8			8.0	12		0.95					4.41						135.6	1.08		2.30		7.443			1.5
10	-1					0.29																1.63					6.6	14							3.83						135.3
	0			0.7		0.2																		10			4.4	12		0.78					3.36						132.1	0.98		1.78		7.482			0.2
	1			0.7		0.09																		18.4			5.4	18		0.9					4.85						140.7	0.86		1.76		7.493			0.2
	2			0.8		0.36																		15.7			6.7	32		0.64					4.19						144.4	0.98		1.88		7.408			0.4
	3			0.7																				9.1											3.54						145.4	0.94				7.438			0.8
	4			0.8		0.28																		7.5			9.6	45		0.73					3.95						151.3	0.87		1.95		7.359			0.8
	5			0.7																				11											3.19						156.5	0.98				7.451			0.9
	6			0.6		0.22																3.89		25.5			8.3	59		0.65					3.63						162.5	0.9		2.02		7.455			1.6
	7			0.6																				5.1											2.91						133.4	1.02				7.491			6.1
11	-2			0.5		1.09																3.86		32.8			6.6	18		0.73					3.74						134.4	0.92		1.74		7.574			0.0
	-1			0.7		0.90					黄色		无								33(1+)			20.7			10.7	30		0.74					3.61						138.0	0.79		1.67		7.427	+-		0.9
	0			0.7		0.78																		6.7			15.4	24		0.72					4.40						130.0	0.97		1.79		7.437			7.7
	1			0.8		0.66																0.96		2.9			11.9	17		0.86					3.26						130.3	0.89		2.04		7.461			7.7
	2			0.7																				-											3.22						135.0	1.06				7.419			1.0
	3			0.7																				-											3.61						138.2	0.98				7.417			2.8
	4			0.8		0.85																0.39		26.6			4.6	14		0.91					3.35						139.0	0.95		1.91		7.439			5.0
	5			0.8																				9.5											3.41						131.4	0.95				7.515			10.5
	6			0.8																				4.7											3.37						128.9	0.94				7.477			1.9
	7			0.8																				2.6											3.74						130.7	0.97				7.438			12.4
	8			0.6		1.10																		17.7			7.0	13		0.79					3.76						129.8	0.87		1.96		7.482			5.9
12	-2
	-1					0.27					黄色		无								67(2+)			19.3			13.3	34		0.67					4.01						140.8			1.92		5.50	阴性
	0			0.9		0.24						血性										0.36		3.4			19.8	27		0.68			4.30		4.10			138.3			130.9	0.96		2.01		7.329		浑浊	37.2
	1			0.7								黄色												10.1									4.38		4.17			138.8			140.9	1.11				7.332		微浑	2.8
	2			0.7		0.30																		25.5			14.5	25		0.68					3.92						147.6	1.05		1.95		7.313			4.2
	3			0.7																				6.8											4.52						146.5	1.07				7.385			3.9
	4			0.7																				4.9											3.89						147.8	1.04				7.401			4.6
	5			0.7								红色										0.36		6.3	/								3.67		3.91			153.3			146.3	1.08				7.403		浑浊	2.9
	6			0.7		0.38																		21.0			19.0	31		0.67					4.15						152.8	1.03		2.02		7.437			13.9
	7			0.8								黄红色												6.3	37								4.58		4.23			148.9			141.1	1.00				7.485		浑浊	4.9
	8			0.6																				7.3											4.28						142.1	1.13				7.420			1.3
	9			0.6								棕色		无						阴性			无	5.5											3.67		无				139.9	1.08				7.421			2.8
	10			0.7		0.19																		18.6			16.8	27		0.75					4.48						138.6	1.02		1.99		7.386			1.6
	11			0.8																		0.51		4.9											4.59						131.5	1.06				7.295			1.1
	12			0.7																				5.6											4.26						133.3	1.07				7.352			0.4
	13			0.7																				6.7											4.33						139.5	1.18				7.333			0.6
	14			0.8		0.18																		17.9			12.6	42		0.69					3.91						138.9	1.02		1.95		7.362			0.5
	15			0.3																				4.1											3.80						135.2	1.02				7.346			3.9
	17			0.8																				6.7											4.39						136.4	1.12				7.382			14.3
	18			0.6		0.10																0.47		15.6			15.2	34		0.58					4.67						134.5	1.14		2.06		7.372			3.0
	20			0.8																				4.5											4.55						130.3	1.02				7.390			4.0
	21			-		0.08																		15.9			8.0	32		0.54					4.94						135.7	1.09		1.96		7.364			-
13	-20			0.6		0.19																		21.0			2.4	35		0.62					3.32						138.9	1.01		1.85		7.493			4.3
	-19										黄色	黄色	无	无					弱阳性		10(+/-)		无														无									6.00	+-
	-18																4.55					3.59
	-17			0.6		0.14																		21.8			3.6	14		0.66					3.74						143.9	0.77		1.83		7.451			0.0
	-16			0.7		0.13																3.50		6.1			3.0	15							3.60						140.7	0.96				7.427			1.4
	-15			0.7																				7.2											3.69						143.6	0.97				7.413			4.4
	-14			0.5																				3.0											3.44						144.8	0.94				7.435			1.2
	-13			0.6																				1.8											3.46						139.0	0.89				7.506			2.2
	-11			0.7																				2.4											4.01						128.1	0.86				7.506			1.6
	-10			0.5		0.11																7.83		4.1			2.7	39							4.17						131.2	0.83				7.545			0.6
	-9
	-8					0.11																2.33		7.5			2.2	30		0.66					3.99						125.1			1.66
	-7			0.1																				-											3.84						125.6	0.95				7.466			2.5
	-6					0.11																1.16		18.1			3.2	17		0.72					4.05						129.0			1.90
	-1					0.24																		11.5			4.0	27		0.76					3.77						145.0			2.07
	0					0.22																1.77		10.2			3.4	34		0.78					3.77						140.2			2.06
	1					0.16																		13.3			3.2	24		0.80					4.23						154.1			2.06
	2
	3			0.8																		3.76		2.8											4.46						151.9	1.22				7.217			0.9
	4			0.8		0.20																		17.5			3.5	20		0.99					4.43						156.0	1.15		2.32		7.379			3.5
	5
	6					0.12																		22.0			2.7	16		1.00					3.86						158.8			1.99
	7			1.0																		7.83		5.8											3.90						153.9	1.21				7.266			2.9
	8
	9			0.9		0.14																		16.2			1.1	19		0.93					4.38						153.7	1.14		2.13		7.336			3.8
	10			1.0		0.10																23.52		8.6			4.9	16		0.92					4.05						147.4	1.00		2.01		7.331			0.7
	11			0.4		0.07					黄色		无								167(2+)			29.2			0.8	14		0.93					4.39						154.2	1.01		2.09		5.50	+/-		3.5
	12			0.8		0.08																		11.8			1.3	14		0.94					3.48						145.2	1.05		2.13		7.209			3.8
	13			0.7		0.09																		15.0			1.5	16		0.90					3.61						146.5	0.94		1.88		7.288			1.3
	14			0.8																				9.3											3.35						147.6	0.94				7.369			2.2
14	0					0.76					黄色		无								>330(3+)	0.73		23.8			10.4	17		0.66					4.15						142.8			2.17		5.50	2.0(1+)
	1			0.7																				8.5											4.20						140.7	1.06				7.420			0.6
	2					0.38																		19.0			4.0	10		0.74					4.97						149.4			1.97
	3			0.7																				8.9											3.93						140.5	1.03				7.369			0.5
	4			0.6		0.23																		15.8			0.3	10		0.68					4.56						147.2	0.98		1.78		7.307			1.1
	5			0.8																				-											4.01						143.8	1.06				7.431			0.8
	6			0.7																				2.9											4.14						129.8	1.17				7.468			0.8
	7					0.36	<1.0																	20.1			2.9	13		0.67					4.13						141.4			1.99
	8
	9			0.8																				-											3.90						132.3	1.00				7.446			5.8
	12					0.69																0.74		21.4			6.6	13		0.72					4.48						134.8			2.10
	14					0.70																		20.3			6.5	16		0.75					4.13						135.4			2.13
	17			0.7		0.48																		7.0			3.9	26							4.08						132.6	1.08				7.431			3.5
15	-19			0.6		0.91					黄色	黄色	+	无						阳性	>330(3+)	2.64	无	18.0			10.3	55		0.51					3.91		无				138.8	0.46		1.00		6.50	阴性		0.3
	-18			0.6		0.45																		-			10.2	48		0.59		452.60			2.85						132.6	0.49		0.98		7.391			0.3
	-17			0.6		0.41					黄色		无								33(1+)	0.82		-			16.0	67		0.59					2.89						131.4	0.54		1.10		6.00	阴性		1.8
	-16			0.2		0.31																		19.2			12.6	58		0.62					3.19						136.3	0.61		1.21		7.525			0.0
	-15			0.7		0.31																		14.5			8.6	43		0.60					3.11						135.9	0.63		1.40		7.417			3.5
	-14			0.6		0.29																		20.6			9.6	39		0.71					3.34						137.5	0.80		1.70		7.464			2.2
	-13			0.5		0.35																		20.1			8.4	33		0.82					3.46						138.1	0.87		1.83		7.483			0.5
	-12			0.5		0.35																0.50		9.6			6.8	35		0.83					3.73						131.8	0.95		1.95		7.477			0.7
	-11			0.6																				3.6											3.67						128.4	0.98				7.498			0.6
	-10			0.5		0.33																		20.9			3.0	30		0.93					3.85						133.5	0.96		1.98		7.474			0.6
	-9			0.7																				0.8											3.21						128.2	0.98				7.471			0.4
	-8			0.6		0.33																0.44		16.5			3.6	26		0.98					3.61						132.8	0.92		1.94		7.508			0.2
	-7			0.5																				1.3											3.08						126.2	0.91				7.509			0.2
	-6			0.5																				0.6											3.10						126.6	0.92				7.510			0.8
	-5			0.4		0.28																		-0.7			4.3	26		1.09					3.43						125.6	0.93		2.03		7.523			2.2
	-4			0.5																				1.1											3.34						124.8	0.93				7.485			1.1
	-3			0.6		0.23																		1.5			3.8	26		1.01					3.45						125.6	1.02		1.91		7.433			4.0
	-2			0.6																				0.6											3.67						128.2	1.04				7.511			0.2
	-1			0.4		0.27																0.64		20.3			5.9	21		1.03					3.63						134.0	0.94		2.04		7.662			0.1
	0			0.8		0.33						棕红色												7.2	/		4.8	27					35.22		3.60			159.2			133.3	0.95				7.452		浑浊	6.2
	1			0.3		0.14						黄红色										1.71		-	5		15.9	24					3.21		3.18			131.3			130.7	0.93				7.478		浑浊	6.5
	2			0.7																				-											3.49						135.6	1.01				7.441			1.2
	3			0.8		<0.08																1.24		-			1.1	26		1.00					4.25						135.7	0.99		2.10		7.363			6.2
	4			0.6		0.08																15.82		-			10.5	52		0.88					3.84						136.3	0.99		1.93		7.400			0.7
	5			0.6																				5.1											2.87						141.1	0.91				7.460			0.7
	6			0.6		0.10																3.75		4.9			4.5	83		1.08					2.72						143.5	0.96		2.08		7.483			0.1
	7			0.6																				5.1											3.35						142.8	0.95				7.486			0.5
	8			0.7																				4.1											3.07						141.2	0.94				7.484			3.3
	9			0.9		0.08																1.05		19.2			12.3	29		1.21					4.12						146.2	1.00		2.11		7.432			3.6
	10			0.6																				2.8											3.31						140.9	0.97				7.393			0.0
	11			0.7																				2.4											3.15						136.4	0.93				7.417			0.1
	12			0.6		0.11																0.83		15.8			10.3	50		0.95					3.58						138.3	0.92		1.89		7.436			0.0
	13			0.9																		1.72		8.1											3.53						137.5	0.94				7.401			30.7
	14			0.8																				7.2											3.12						141.8	1.01				7.439			0.2
	15			0.5																				5.7											2.74						145.5	0.98				7.426			0.6
	16			0.7		0.05																		5.2			29.9	50							3.09						145.1	1.01				7.486			1.6
	17			0.5		<0.08																2.67		2.8			23.4	51							3.24						142.3	0.93				7.473			0.0
	18			0.6																				5.2											3.27						137.9	1.02				7.489			0.2
	19			0.7																				5.0											3.59						136.8	1.02				7.449			0.4
16	-1					0.50																		20.7			4.9	110		1.01					4.17						143.8			2.05
	0			1.2		0.58																2.24		13.7			4.2	56		0.98			4.42		4.32			146.7			143.2	0.97		1.92		7.400			2.8
	1			1.0																				6.0																									4.9
	2			1.0		0.36																1.02		19.9			2.4	45		0.97					4.92						151.7	1.07		2.01		5.50			3.2
	3			0.9																				7.5											4.10						143.2	1.08				7.371			4.5
	4			0.8																				8.8									4.63		4.24			151.6			144.4	1.07				7.347			1.8
	5			0.9		0.27																0.59		8.8			72.1	92		0.92			4.60		3.64			126.2			144.0	1.06		1.93		7.352			8.6
	6			0.8																				7.9									4.58		4.06			151.1			140.0	1.05				7.348			5.2
	7			0.8																				7.5											4.52						140.9	1.07				7.313			2.7
	8																					0.64		7.4			1.1	46							3.84						141.5	1.02				7.413
	9
	10			0.4																				5.6											3.42						140.4	0.96				7.434			8.8
	11			0.9		0.26																0.37		4.8			1.2	110		0.78					3.92						139.6	0.94		1.77		7.433			6.2
	12			0.8																		0.77		6.0			2.1	52		0.82					3.82						140.6	1.01		2.08		7.432			7.3
	13			0.8																				5.5											3.46						139.4	0.96				7.465			1.3
	14			0.3		0.17																		15.8			2.1	207		0.69					4.37						140.0	0.98		2.09		7.408			2.0
	15			0.8																		0.81		5.6			1.4	88							4.19						140.2	0.98				7.448			4.2
	16			0.7		0.25																		19.2			1.8	384		0.79					4.69						141.6	0.94		1.91		7.381			2.2
	17			0.9		0.14																3.98		15.5			1.3	161		0.69					3.86						139.2	0.96		1.98		7.407			0.8
	18			0.8																				7.1											2.94						137.5	0.92				7.476			1.3
	19			0.9		0.10																		17.4			1.2	61		0.72					3.38						141.9	0.99		2.06		7.410			19.2
	20			0.6																				6.7											3.63						133.3	1.04				7.408			4.0
	21			0.8		0.10																0.57		19.9			1.5	44		0.80					3.88						136.2	0.99		1.93		7.433			1.7
	22			0.8																				6.8											3.66						131.0	1.03				7.373			13.8
	23			0.9		0.13																1.30		6.5			2.1	39		0.67					3.74						132.1	0.99		1.91		7.427			2.8
	24			1.0																				7.1											3.62						130.5	0.95				7.453			8.9
	25			0.9		0.20																		9.3			0.7	35		0.75					3.96						130.7	1.02		2.00		7.431			5.3
	26																					0.61
	27			0.9																				7.7											3.88						132.9	1.05				7.407			1.9
	28			0.8		0.26																		12.7			2.7	53		0.61					4.62						134.5	1.06		2.22		7.408			2.1
	29			0.6																		0.28		7.6											4.21						127.9	1.01				7.434			3.5
	30			0.8																				7.8											5.10						124.4	0.95				7.372			1.5
	31			1.0		0.34																14.88		4.7			6.2	85		0.70					4.19						134.6	0.98		1.90		7.386			1.5
	32					0.19																4.58		24.9			4.5	89		0.78					4.97						145.9			2.15
	33			0.9		0.16																4.73		19.8			5.2	42		0.62					4.28						147.0	0.96		1.91		7.443			4.3
	34			0.8																				5.6											3.38						142.7	1.10				7.386			1.0
	36			0.9		0.18																0.65		21.3			2.2	86		0.73					3.98						147.5	1.07		2.08		7.389			0.7
	37			1.0																				5.8											3.27						137.5	1.06				7.401			1.9
	38			1.0		0.20																0.28		15.8			1.4	29		0.82					4.28						143.4	1.06		2.07		7.409			1.0
	39			0.9																				5.9											3.36						136.7	1.03				7.408			1.4
	41			0.8		0.20																		16.0			3.6	17		0.76					4.09						142.0	1.04		2.12		7.429			0.6
	42			0.8																		0.11		4.1											3.86						133.6	1.04				7.412			5.4
	43					0.18																0.10		19.4			2.4	16		0.70					4.19						140.0			2.04
	44			0.8																				3.5											3.81						130.0	0.98				7.430			0.9
	46			0.7		0.26																0.35		21.2			7.8	20		0.59					5.40						135.0	1.07		2.09		7.360			0.4
	47			0.7		0.58																0.48		4.1			21.3	22		0.54					4.86						134.7	0.96		1.91		7.311			1.7
	48			0.5		0.35																		9.0			20.7	486		0.62					4.27						142.3	1.16		1.82		7.438			0.1
	49			0.7		0.38																0.91		13.6			14.2	304		0.72					3.75						152.6	1.02		1.99		7.424			0.6
	50			1.0		0.18																1.02		0.4			21.9	114		0.62					3.62						144.6	0.98		2.06		7.430			0.9
	51			0.8		0.18																		12.1			16.7	58		0.63					3.84						152.0	1.02		2.04		7.440			0.9
	52			0.9		0.18																0.31		13.3			9.2	37		0.67					3.77						147.0	1.02		2.07		7.420			8.4
	54			0.8		0.28																		13.8			7.8	27		0.61					3.95						134.0	1.01		2.13		7.488			8.3
	56			0.7																				5.1											4.04						131.1	1.05				7.427			1.9
	57
	58																					0.19					2.3	68							4.19						133.2
	62			0.9		0.42																		14.2			3.5	61		0.54					3.83						128.6	1.10		2.26		7.427			4.3
	63																					0.15
	65			0.7		0.46																0.19		18.2			3.1	77		0.55					4.54						137.0	1.13		2.23		7.405			0.5
	70																																													6.00
	72
	73			0.7		0.42																0.18		6.7			3.8	47		0.48			1.81		3.25			152.1			129.2	1.06		2.20		7.430			2.3
	74			0.7																				6.4											3.01						130.9	1.09				7.427			1.8
	78			0.6																				7.7											3.09						131.6	1.15				7.446			3.0
	79
	80			0.4																															3.65						128.9	1.10				7.459			0.0
17	-1			0.8																				5.1											3.34						130.8	0.98				7.455			5.8
	0					0.25																		17.6			1.3	15		0.44					3.59						135.8			1.97
	4			1																				2											3.72						131.4	1.17				7.451			4.1
	6					0.24																		20.4			1	19		0.56					4.44						133.9			2.06
	7			0.9																				-0.6											3.27						129.4	0.93				7.502			4.5
	8			0.9																				2.8											3.5						129.3	0.95				7.478			1.3
	12					0.17																		15.9			2.7	25		0.64					3.98						133			1.88
	14			0.8																				-1.3											3.15						124.4	0.91				7.5			2.7
18	-26			0.7		0.33																		2.6			1.8	22		0.84					4.7						128.8	1.11		2		7.333			1.4
	-25			0.4																				1.8											3.21						132.8	1.13				7.358			26.2
	-24			0.8		0.35																		2.6			2.4	24		0.91					3.71						129.2	1.12		2.25		7.375			1.7
	-23			1.2																				3.8											3.81						130.3	0.93				7.345			44.4
	-22			1		0.38																0.4		4.5			4.3	24		0.77					3.62						133.6	0.88		1.79		7.339			20.8
	-21			0.9																				2.9											3.27						130.7	1.05				7.345			3.2
	-20			0.8		0.29																		3.2			1.1	19		0.69					3.17						129.3	0.95		1.92		7.361			2.2
	-19			1																				5.3											3.42						133	1.06				7.302			8.6
	-18			1		0.33																		5.2			2.2	19		0.72					3.28						131.9	0.99		2.02		7.341			3.1
	-17			1																				6.7											3.37						132.5	1.02				7.305			2
	-16			0.9																				6.1											3.43						133.4	1				7.327			0.6
	-15			0.9		0.25																		3.4			3.5	14		0.64					3.15						131.4	1.07		1.94		7.349			2.8
	-14			0.9																				5.4											3.03						133.3	1.1				7.345			2.9
	-13					0.25																		16.8			1.8	13		0.75					3.49						137			2.1
	-12			1																				3.9											2.97						136.3	0.96				7.307			1.7
	-11			0.8		0.35																		5.4			1.9	12		0.66					2.93						136.1	1.01		2.1		7.378			1.1
	-10			0.8																															3.56						135.1	0.99				7.359			1.3
	-9			0.9																				4.6											4.46						133.6	1.06				7.403			2.3
	-8			0.8		0.48																		4.8			1.1	14		0.67					4.37						135.4	1.01		2.02		7.426			1.8
	-7			0.7																				2.4											4.16						136.2	1				7.408			3.2
	-6			0.7																				6.5											4.16						137.7	1.03				7.464			1.5
	-5			1		0.47																0.24		6.2			6.2	19		0.65					4.46						140.6	1.08		2.23		7.369			21.8
	-4			0.8																				5											3.87						143.5	1.01				7.445			4.9
	-2			0.8																				5.4											3.69						148.3	1.05				7.43			1.1
	-1					0.49																		19.3			7.1	26		0.69					4.03						151			2.08
	2					0.62																		16.8			2.3	28		0.67					3.64						144.8			2.03
	3																					0.22
	4			1																				2.6											4.01						141	1.03				7.438			12.6
	7					0.57																		10			3	87		0.77					3.91						139			1.99
	11
	12
	13					0.77																		15.6			2.2	30		0.72					3.91						138			2.19
	14			0.7																				-0.5											3.88						137.1	1.09				7.331			1
	15			0.9																				0.1											4.42						132.2	1.15				7.38			11.6
19	-37			0.8		1.11																		27.3			8.9	30		0.66					3.23						127.4	0.92		2.27		7.407			1.9
	-35			0.9		0.92																10.12		11.9			3.5	37		0.53					3.45						137.4	0.82		1.44		7.335			3.5
	-34			0.8																				9.1											2.9						147.6	1				7.367			3.7
	-33			1																				9.8											2.75						160	1.08				7.399			5
	-32			0.7		0.43																2.39		9.7			2.6	23							3.42						164.1	1.1				7.376			1.9
	-31			0.8																				8.9											3.27						166	1.06				7.382			1.5
	-30			0.8																				8.2											3.49						161.1	1.06				7.393			2
	-29			0.8																				9.1											3.82						152.9	1.02				7.474			1.9
	-28			0.9		0.31																0.41		7.7			2.9	51							3.87						144.5	0.97				7.438			1.9
	-27			0.5																				6.1									4.19		3.82			151.5			145.4	1.04				7.417			2.7
	-26			0.9																				4.6											3.63						143.1	0.98				7.43			1.2
	-25			0.9		0.28																0.55		7.9			2.9	200		0.86					4.15						141.2	1		2.01		7.474			2.4
	-24			0.9																				9.4											4.11						138.9	0.99				7.494			3.8
	-23			0.9																				12.1											4.5						139	0.99				7.491			2.1
	-22			0.9		0.38																		15.4			4.4	358		1.04					4.86						136	0.83		2.06		7.444			4.9
	-21			0.9																		0.59		19.4											4.13						136.9	0.87				7.369			1.8
	-20			0.9		0.14																		19.4			1.3	194		1.29					3.5						136	0.92		2.07		7.431			2.4
	-19			1.1																				18.3											3.33						136	0.95				7.273			46.6
	-18			1.2																				14.9											3.29						135.2	1.13				7.303			36.5
	-17			0.8																		5.13		7.2						0.92					3.53						134	1.06		2.06		7.359			1.6
	-16			1.1		0.34																		7.9			1.9	41							3.46						133.4	1.07				7.375			0.3
	-15			1.1																				8.3											3.51						134.3	1.1				7.251			36.7
	-14			1.1																				8.8											3.42						135.3	0.91				7.307			42.8
	-13			1.1		0.17																		11.9			0.8	23		0.73					3.38						134.6	0.85		1.96		7.28			27.9
	-12			1.1																				10.6											3.22						134	1.07				7.305			0.8
	-11			1.2																				9.1											3.86						134.6	1.17				7.303			16.9
	-10			1		0.2																		10.2			0.2	9		0.88					3.48						133.5	1.11		2.05		7.334			1.2
	-9			0.8																				7.8											3.37						132.7	1.02				7.403			7.8
	-8			0.9																				14.3											3.75						134.3	1.16				7.331			0
	-7			1.1																				9.2											6.14						138.3	0.79				7.318			45.4
	-6			0.9		0.4																		10.8			1.2	10		0.77					3.83						131.6	1		2.21		7.347			3.4
	-5			0.9																				5.2											4.69						132.8	1.55				7.307			15.5
	-4			0.9																				8.8											3.67						133.4	1.02				7.357			1.6
	-3			1																				10.1											3.58						134	1.01				7.25			49.7
	-2			1.1		0.3																		9.3			0.9	9		0.78					4.22						131.9	0.87		2.05		7.271			38.5
	-1			1.1																				10											3.4						134.5	0.99				7.292			28.9
	0			1.2																				6.4											3.04						133.3	0.94				7.317			37.6
	1					0.33																		27.6			1	7		0.79					3.52						137.5			1.88
	2			0.9																				9.4											3.33						132.7	1.32				7.415			1.3
	3			1.1		0.43																		7.9			2.9	10		0.85					3.82						130.9	1.09		2.45		7.425			0.5
	4			1.2																				8.7											3.71						130.5	0.97				7.366			30.8
	5			1.2																				8.8											4.29						132.5	0.73				7.364			38.3
	6			0.8																				7.2											3.63						129.5	1.11				7.402			0.6
	7			0.9		0.23																6.75		5.8			3.5	28		0.77					4.21						132.7	1.12		2.29		7.417			0.7
	8
20	-19			0.6		0.10					黄色		无								阴性			21.3			2.2	35		0.82					3.38						136.0	0.99		1.86		6.00	+-		0.0
	-18			0.7								黄色							阴性			2.49	无	7.7						0.73					2.46		无				132.2	0.94		1.86		7.557			0.9
	-17			0.6		0.11																		19.6			4.6	30		0.74					3.10						137.4	0.91		1.82		7.576			0.6
	-16			0.5																		1.52		5.3											2.90						130.4	0.90				7.475			0.8
	-15			0.6																				5.7											3.09						130.5	0.85				7.461			0.1
	-14			0.7																				-											3.17						129.4	0.88				7.466			0.7
	-13			0.5		0.19																		3.8			6.5	37		0.72					3.46						128.4	0.91		1.73		7.490			0.0
	-12
	-9			0.5							黄色	黄色	无						阳性		阴性		无	4.1											4.01		无				125.2	0.93				7.488	1.0(1+)		1.7
	-8					0.21						黄色							阴性				无	20.9			6.2	35		0.80					4.60		无				133.0			1.90
	-5
	-4			0.7		0.14					黄色		无								10(+/-)			13.3			1.2	36		0.89					4.22						136.2	0.77		1.86		7.469	阴性		0.6
	-3			1.3		0.05																		4.2			34.6	10		0.86					3.65						135.5	1.12		1.92		7.389			41.5
	-2			0.9																		43.69		4.9											3.41						132.3	1.15				7.392			5.6
	-1					0.07																		14.9			23.0	308		0.97					3.82						141.0			2.16
	0			0.9																				7.1											3.61						133.9	1.09				7.408			1.6
	1			-		0.04																		6.5			13.1	64		0.99					3.68						134.4	1.10		2.06		7.399			-
	2			1.1		0.03																		5.0			12.5	35		0.94					3.83						133.3	1.13		2.02		7.365			30.1
	3			1.0		0.03																		6.0			10.9	37							4.33						131.7	1.08				7.375			6.5
	4			1.1		0.03																		8.0			7.4	21							4.45						132.7	1.11				7.343			25.0
	5			0.8																		5.00		4.7											3.93						134.2	1.12				7.369			2.9
	6			0.4		0.03																		5.7			9.7	20							4.07						131.8	1.05				7.377			2.8
	7			0.9		<0.08																3.04		7.2			11.5	17							3.28						136.7	1.10				7.407			1.1
	8			0.7		0.07																7.48		5.4			12.9	7							3.98						138.2	1.04				7.372			1.0
	9			1.2																				6.5											3.76						137.0	1.02				7.394			37.2
	10			0.7		0.08																		6.8			9.5	9							4.13						138.4	1.05				7.375			1.2
	11			0.8																				8.1											3.86						138.2	1.06				7.366			1.0
	12			0.8		0.07																		10.4			17.9	11							3.53						139.4	1.12				7.349			0.5
	13			0.9		0.14																		8.8			11.8	17							3.80						142.2	0.97				7.426			0.7
	14			1.1																				7.0											3.71						145.5	1.15				7.358			48.4
	15			0.9		0.30																		6.3			16.2	11							3.75						144.9	1.05				7.372			0.6
	16			0.8																		0.80		6.8											3.59						147.5	1.08				7.402			0.2
	17			0.8																				6.5											4.27						146.8	1.04				7.410			0.3
	18			1.0																				5.5											3.71						145.7	1.06				7.424			0.6
	19					0.27																					1.2	23
	20
	21			0.6		0.48																		4.7			9.4	19							2.60						145.6	0.93				7.489			1.3
	22			0.8																				6.4											4.19						146.7	1.14				7.450			12.4
	23			0.7		0.11																3.52		-			7.6	12							4.00						144.2	1.10				7.407			5.4
	24
	25			0.8																				-											4.01						142.8	1.03				7.386			2.2
	26					0.10																					6.0	18
	27			0.8																				-											3.58						140.9	1.06				7.413			1.2
	28			0.7																				-											3.97						144.0	1.15				7.335			1.0
	29			0.6		0.07																0.98		4.5			5.7	11							3.11						143.6	1.08				7.332			0.4
	30			0.9																				5.9											4.10						144.3	1.19				7.341			14.1
	31			0.7																				5.6											3.94						143.3	1.12				7.379			0.4
	32			0.9																				7.6											3.32						142.5	1.06				7.393			0.7
	33			0.9		0.12																		8.1			3.1	16							3.76						143.8	1.13				7.385			1.4
	34			1.0																				5.7											3.89						139.6	1.04				7.402			0.8
	35			0.9																				6.1											4.13						137.9	1.05				7.393			1.5
	36			0.6		0.07																0.42		5.9			4.2	19		0.54					3.70						137.4	1.03		1.94		7.393			0.8
	37			0.6																				6.2											3.39						137.0	0.99				7.431			1.3
	38			0.4		0.11																		5.0			10.1	38		0.57					3.98						133.6	0.94		1.87		7.447			3.2
	39			0.7																				3.9											3.46						132.4	0.93				7.456			0.0
	40			0.7																				6.3											4.17						132.3	1.01				7.449			1.2
	41			0.8																				6.1											3.83						131.4	0.91				7.488			0.5
	42			0.9																				4.9											4.01						128.6	0.97				7.486			0.4
	43			0.8		0.12																		4.1			7.4	44		0.72					3.89						127.9	0.93		1.88		7.484			0.6
	44			0.9																				6.0											4.25						127.5	0.96				7.455			5.7
	46			0.7		0.19																		16.3			1.3	54		0.72					4.80						131.6	0.91		1.84		7.490			0.4
	47			-		0.20																		12.5			5.6	16		0.70					4.58						136.8	0.97		1.85		7.435			-
	48			0.9		0.12																		1.5			5.5	39		0.61					3.40						136.0	0.88		1.55		7.405			0.0
	49			0.7																		1.74		10.1											3.58						143.7	1.06				7.419			0.0
	50			0.8		0.26																		19.7			7.3	36		0.78					3.77						148.6	0.98		1.97		7.424			1.4
	51			1.2																				11.4											3.24						147.5	1.06				7.372			2.4
	52			1.1		0.23					黄色		无								10(+/-)			6.9			2.3	20		0.72					3.95						144.4	1.01		1.86		7.434	阴性		0.4
	53			0.7							黄色		无								20(1+)			8.1											3.28	273.56				2071.6	140.2	0.99				7.516	+/-		1.3
	54			0.7		0.26																		5.9			6.8	18		0.55					3.84						129.9	0.92		2.04		7.438			0.7
	55			0.6		0.35																		13.8			3.9	25		0.45					4.02						135.6	0.92		1.85		7.419			0.2
	56			0.7																		0.48		4.6											3.43						134.6	1.02				7.422			1.1
	57			0.9																				4.9											3.89						134.2	0.97				7.415			0.6
	58			0.7		0.31					黄色		无								33(1+)			6.1			5.6	23		0.52					3.60						132.2	0.97		1.88		7.450	阴性		0.3
	59			0.9																				4.3											3.23						130.7	1.00				7.430			0.2
	62			1.0																				5.4											3.66						129.3	0.97				7.425			1.0
	63			0.8																				6.2											3.25						130.3	0.94				7.446			0.6
	64			0.7		0.54																		11.6			5.1	15		0.66					3.78						132.0	0.96		2.02		7.480			1.2
	65			0.8																		0.11		2.7											3.42						131.0	1.00				7.460			0.1
	66			0.8																				4.1											3.87						133.2	1.03				7.455			0.5
	67			0.7																				4.6											3.83						134.8	1.07				7.412			0.0
	68					0.35																0.22		17.7			5.7	17		0.69					4.27						138.6			2.09
	69			0.7																				4.9											3.61						132.9	1.05				7.487			1.2
	70			0.9																				4.5											3.40						132.4	1.01				7.449			0.1
	71			0.8																				3.9											3.51						130.0	1.02				7.442			0.3
	72			0.6																				6.7											3.80						130.3	1.00				7.424			26.7
	73			0.6		0.17																0.28		-			7.1	27		0.71					4.20						131.6	0.99		1.99		7.477			4.3
	74			0.8																				6.8											4.26						134.6	1.08				7.429			1.3
	75			0.7																				2.8											3.99						125.5	1.00				7.460			0.9
	76			0.7																				-											4.04						128.4	1.01				7.496			1.7
	79																					0.23
	82					0.54																		10.3			2.4	18		0.65					5.03						129.0			2.17
	83			0.8																				5.3											3.77						126.6	1.08				7.436			0.9
	86					0.48																0.13		15.6			2.1	14		0.70					4.44						132.0			2.19
	87			0.7																				5.4											3.58						136.4	1.12				7.440			0.1
	88
	89			0.8		0.46																0.15		3.6			3.6	17		0.64					3.82						129.8	1.07		2.04		7.455			0.8
	90			0.8																				4.5											3.88						131.5	1.08				7.444			2.7
	92			0.7																				6.4											3.33						129.5	0.97				7.471			2.8
	93					0.45																0.09		18.8			2.4	27		0.68					4.23						134.1			2.02
	96			0.7																				5.2											3.84						134.4	1.13				7.410			0.5
	97			0.6																				5.7											3.31						132.1	1.08				7.423			6.1
	99			0.6																				5.9											3.63						129.9	1.05				7.449			1.2
	100					0.79																0.17		12.6			5.3	27		0.74					4.30						133.0			2.12
	101			0.6																				5.2											3.75						129.7	1.07				7.421			2.2
	103			0.7																				4.4											3.84						132.1	1.07				7.441			0.5
	106			0.7																				5.0											4.16						134.8	1.08				7.459			0.4
	107					0.70																0.13		18.4			2.3	24		0.70					4.70						136.0			2.11
	110			0.7																				2.4											3.97						130.5	1.08				7.435			5.7
	111			0.6																				4.4											4.26						129.6	1.04				7.455			0.2
	112			0.7																				3.4											4.23						129.5	1.08				7.424			0.2
	113					0.83																0.08		16.2			3.4	18		0.68					4.81						133.0			2.15
	114			0.7																				4.3											3.61						130.2	1.03				7.431			0.8
	115			0.7																				4.1											3.24						129.9	1.07				7.456			4.8
	117																							16.4			5.0	17		0.61					3.99						133.0			2.12
21	-1					0.2																		17.2			3.5	128		0.78					3.44						140.8			1.77
	0			0.8																				0.9											3.89						132.4	0.92				7.49			0.8
	1			0.7																		2.37													3.28						132.5	0.9				7.488			3.2
	2																																4.01					138.4
	3			0.8																				3.7			2.8	73							3.78						128.9	1				7.43			8.2
	4			0.7																				2.2											3.77						125.8	0.96				7.434			2.8
	5			0.7																				4.2			5.5	29							5.44						129.2	0.87				7.4			0.5
	6			0.8		0.46																		3.8			10.5	43							3.33						133.3	0.84				7.52			2.4
	7			0.5																				6.1											4.64						139.1	1.01				7.471			1.5
	8			0.7		0.26																2.08		1.3			5.8	29		1.12					3.71						139.3	0.94		1.97		7.471			3.5
	9			0.4																				6.3			8.7	30							4.71						147.4	1.03				7.447			8.5
	10			0.7																				6.4											3.69						147.9	1.07				7.474			3.5
	11			0.9																				6.5											2.98						149	1.03				7.41			9.3
	12			0.9		0.32																		4.1			4.6	37		1.19					3.19						145.6	0.95		1.88		7.476			5.5
	14					0.13																		15.7			4.4	17		0.87					3.52						145			1.7
	15					0.1																		11.6			4.8	20		0.86					3.25						144			1.74
	16			0.7		0.17																		2.9			8.3	15		0.83					3.63						128.6	0.98		1.81		7.397			3.4
	17
	18			0.6		0.1																1.9		3.5			8.6	20		0.76					3.07						129.6	0.92		1.77		7.511			3.2
	19					0.1																		16			6.9	20		0.87					3.53						137.5			1.92
	20			0.4																				2.1											3.85						126.9	0.92				7.453			2.8
	21																							14.9			0.1	14		0.76					4.01						133.4			1.85
	22			0.8																				3.9											3.4						124.8	0.88				7.495			1.2
	23			1.1		0.09																4.36		3.1			3.8	12		0.74					4.34						127	0.9		1.78		7.395			47.9
	24			0.8																				-2.7											4.38						126.2	0.9				7.476			1.4
	25					0.04																		17.8			3.4	16		0.65					4.52						136			1.92
	27			0.7																				5.2											2.94						132	0.94				7.465			0.9
22	-13					0.25																		17			4	119		0.47					4.22						124.9			1.65
	-12			0.6		0.1																		20.8			12.1	96		0.44					4.74						127	0.7		1.4		6			0.6
	-11			0.8		0.24																		9.7			10.2	60		0.54					3.53						126.9	0.64		1.35		7.347			3.4
	-10			1		0.19																		15.6			5.7	44		0.58					3.78						138	0.79		1.57		7.382			4.9
	-9					0.17																0.87		15.3			5.7	37		0.75					3.72						144			1.74
	-8			0.9		0.33																1.14		21.9			2.3	38		0.83					3.56						151.4	0.96		1.79		7.368			2.2
	-7			0.8		0.44																0.64		19.2			1.9	36		1.04					4.31						146.7	1		1.93		7.402			5.3
	-6			0.8																		0.6		7.5											3.11						161.8	0.99				7.424			3
	-5			0.9																				6.1			2.4	35							4.34						161	1.02				7.394			9.2
	-4			1		0.31																		17.4			2.3	28		0.89					4.31						158	1.03		1.78		7.405			2.4
	-2			0.8		0.31																		3.2			2.2	39		1.09					3.31						152.7	0.99		1.89		7.448			3.3
	-1			0.9																		0.49		4.1											3.28						153	0.99				7.469			5.8
	0			0.9																				3.8			1.1	43							3.73						155.7	1.1				7.282			3.8
	1			0.8		0.26																0.99		12.9			2.4	51		0.98					3.65						155	0.98		1.91		7.423			0.7
	2			0.8																															3.49						149.4	0.99				7.443			4.7
	3			0.8																				12.8			2.4	65		0.85					3.57						143	0.97		1.85		7.499			2.3
	5																					0.47					3	50
	6
	8			0.6																				4			2.1	40					4.1		4.33			145.3			139.9	1				7.415			2.7
	9			0.7																				1											3.27						135.3	0.95				7.443			2.3
	10			0.8																				3											3.73						135	1.02				7.47			4.5
	11			0.9		0.25																		18.2			8	25		0.61					4.64						139	0.94		1.94		7.468			2.6
	12			0.8																				1.1			5.9	20							4.25						138	0.92				7.503			5.5
	13			0.7																		0.77		2.5											3.66						128.8	0.98				7.486			1.9
	14			0.6																				3.7											2.97						130.9	0.95				7.505			5.4
	15			0.7																				5.4											2.8						133	0.92				7.514			3.2
	16			0.9																				16.9			4	28		0.68					3.93						140	0.94		1.97		7.503			30.8
	17			0.7																				3.5											3.7						131.7	0.98				7.515			3.4
	18			0.7		0.29																		3.1			2.9	23							3.62						128.4	0.92				7.55			2.5
	19			0.7																				3.4											3.11						128.1	0.91				7.494			1.8
	20			0.8																				3.8											3.53						128.9	0.99				7.508			2.6
	21																					0.32		12.8			3.3	21		0.77					3.47						134.2			1.76
	23			0.7																				3.9			2.2	18					3.69		4.29			137.2			138	1.04				7.47			2.9
	24
	25			0.8																				13.1			3.7	12		0.77					4.45						140	1.04		1.98		7.463			2.7
	28																																		3.05						133.6	0.99				7.489
	29																																		3.4						130.2	0.98				7.503
	30			0.7																				4.8											3.65						129	1.01				7.46			0.7
	31																							15.7						0.52					3.88						133			1.9
	34			0.3																				6.4						0.51					3.73						131.5	1.02		1.98		7.448			1.8
	35			0.8																				6.2											4.04						129.8	1.01				7.477			2.8
	36			0.7																				5.1											3.54						128.7	1				7.461			1.7
	37			0.7																				5			3.2	18		0.69		931.8			3.4						132.1	1.04		2.11		7.469			2.9
	42																							20			4.7	15		0.78					4.59						137			2.26
	44			1																				4.5											4.11						132	1.05				7.425			33.7
	47			0.8																				19.7			4.9	29		0.75					5.16						130.9	1.09		2.28		7.451			1.9
	53					0.54																		18.9			2.2	21		0.72					4.07						135			2.18
23	-18										黄色		无								167(2+)			22.8						0.58					4.40						134.2			1.15		5.00	阴性
	-17					0.30						棕色							阳性				无	19.5			7.6	99		0.61					4.41		无				146.0			0.93
	-16					0.35					黄色		无								>330(3+)	3.82		17.6			10.5	74		0.67					3.97						147.0			0.98		5.50	阴性
	-15					0.32					黄色		无								330(3+)			19.3			11.1	46		0.70					3.93						150.0			1.25		5.50	阴性
	-14																							17.6						0.71					3.75						147.0			1.38
	-13					0.34																		15.7			9.1	47		0.72					3.60						147.0			1.46
	-12					0.37																		17.8			6.6	24		0.65					3.55						147.1			1.59
	-11																							14.7						0.76					3.62						147.4			1.78
	-10																							19.3						0.68					3.52						145.9			1.96
	-9					0.28																0.49		20.6			10.5	30		0.74					3.64						149.0			1.93
	-8					0.29																		9.9			9.2	38		0.82					3.99						147.5			2.03
	-7					0.27																		16.4			9.4	33		0.75					3.79						147.0			2.11
	-6										黄色	黄色	无						阴性		阴性	0.27	无														无									5.50	阴性
	-5					0.41																		16.0			5.6	17		0.80					4.20						139.2			2.06
	-3					0.35																		15.6			3.0	26		0.78					4.09						140.0			2.10
	-2					0.28																		13.7			4.4	38		0.77					4.38						140.0			2.13
	-1					0.28																		18.2			4.0	30		0.83					4.37						140.0			2.16
	0			0.8		0.24						棕色										0.56		0.6	40		0.2	28		0.81			3.62		3.44			140.9			134.5	0.98		2.11		7.431		微浑	9.4
	1			0.8																				5.3											3.26						135.2	1.01				7.483			7.9
	3			0.6								红色												7.2	5								3.74		3.61			140.0			136.2	1.07				7.458		浑浊	0.3
	4			0.8		0.38																		17.1			5.2	33		0.68					4.15						140.9	1.01		2.08		7.480			0.2
	8					0.44																		14.4			1.3	23		0.66					3.41						139.0			2.07
	9
	12			1.0																				4.2											3.06						135.8	1.09				7.449			23.7
	13					0.57																		19.8			4.9	31		0.70					4.11						137.0			2.27
	17			0.7																				7.9											4.07						132.7	1.11				7.433			0.6
24	-1					0.44																		16.3			7.2	28		1					3.48						146.2			1.91
	0			0.7		0.48																1.89		0.1			5.4	13		1.06					4.07						142.5	0.9		1.75		7.411			0.1
	1			0.8																		1.55		1.5											3.78						136.1	0.87				7.408			2.6
	2			0.8																				0.5											4.06						134.2	0.87				7.435			3
	3			0.7		0.16																1.04		13.7			6	13		1.06					4.6						141	0.98		1.84		7.407			2.4
	4			0.7																				0.7											3.72						134.2	0.95				7.404			2.8
	5			0.9																				1.3											3.56						131.6	0.95				7.433			2.1
	6			0.7																				17.6			4	21							4.01						135.3	1.03				7.353			3.1
	7			0.7																		1.32		1.8											4.06						134.3	1.02				7.405			8.3
	8			0.6																				2.7											3.87						132.3	0.97				7.423			0.7
	9			0.6																				0.3											3.53						136.3	0.98				7.421			2.9
	10			0.7																				4.7											3.96						135.5	0.99				7.483			1.7
	12					0.34																		17.8			4.7	38		1.08					4.45						136.4			2.03
	14																					0.31					8.2	33
25	-1			0.7		0.37																38.44		23.9			12	3		0.46					5.61						135	0.63		1.3		5.5			2.2
	0			0.9		0.42																		8			1.7	115		0.47					3.73						139.9	0.76		1.52		7.406			2.7
	1			0.7																				21			8.6	117		0.69					4.11						148	1.09		2.15		7.403			3.5
	2			0.9		0.26																		21.9			5.1	61		0.78					3.18						151.4	0.97		1.91		5			11.2
	3			0.7																				8											3.86						151.5	1.04				7.401			2.4
	4			0.8																				14.2			5.9	36							3.17						157.2	1.01				5.5			5.5
	5			0.7																		2.68		8.6											3.25						159	1.01				7.454			5.2
	6			0.7																				11.8											3.17						156	1.08				7.425			3.6
	7			0.7																				8.2											3.24						153.4	1				7.474			5
	8			0.6		0.39																0.58		9.5			7.2	38		0.78					3.44						149.1	0.97		2.12		7.466			2.8
	9			0.7																				-2.3											3.7						131.5	0.91				7.459			1.8
	10			0.6																				11.4											4.02						133.7	1.01				7.449			1.5
	11			0.5																				6.4											3.39						133.1	0.97				7.47			2.6
	12			0.7																				7.1											3.17						133.2	0.98				7.458			2.4
26	-5			0.7		1.50																		13.7			22.5	104		1.15					3.18						138.5	1.04		2.06		7.437			1.1
	-4					1.16																0.33		14.1			22.5	71		0.81					3.49						137.0			1.88		5.50
	-3			0.6		0.66																		6.7			21.8	41		0.64					2.82						132.2	0.84		1.64		7.534			1.2
	-2			0.7																															2.54						131.5	0.79				7.532			0.2
	-1					0.57																		12.2			18.4	37		0.75					2.98						139.0			1.60
	0			0.8		0.58																0.41		2.9			10.6	36		0.35					3.12						128.9	0.96		1.76		7.511			6.1
	1			0.7																				1.5											3.15						131.6	1.04				7.464			2.9
	2			0.9		0.56																		5.8			15.3	52		0.77					3.36						140.9	1.13		2.17		7.438			13.7
27	0			0.5		1.03																32.91		6.3			2.5	510		0.70					4.16						130.2	0.90		2.08		7.443			1.9
	1			0.7																				4.7											3.50						138.2	1.04				7.403			1.5
28	0			1.1		0.33																		1.5			4.3	79		0.83					3.58						123.9	0.64		1.07		7.433			5.1
	1			1.1		0.41																		12.0			3.6	35		1.02					3.67						136.9	0.72		1.49		7.418			2.5
	2			1.0																				12.5											3.36						131.5	0.94				7.407			4.7
	3			1.0																				11.8											3.56						130.5	0.97				7.394			0.9
	4			1.0																		0.13		5.9											3.17						128.1	0.92				7.436			0.6
	5			1.1		0.26																0.45		6.9			4.3	20							3.13						129.0	0.90				7.442			0.6
	6			1.0		0.17																		6.5			4.6	40							3.56						126.0	0.91				7.430			1.4
	7			1.0																				8.5											3.46						132.2	0.96				7.477			0.4
	8			1.1																				5.2											3.22						132.8	1.02				7.449			0.5
	9			0.8		0.38																		8.3			1.0	43		0.80					3.60						134.3	1.04		1.95		7.423			0.9
	10			0.8																				9.3											3.67						135.5	1.05				7.438			0.7
	11			0.7																				6.1											3.46						137.5	1.04				7.456			0.8
	12			0.9		0.21																0.43		8.5			1.6	47		0.94					3.51						140.2	1.08		2.04		7.432			0.7
	13			0.9																				8.6											3.40						142.2	1.08				7.433			1.3
	14			-																				6.4											4.29						138.2	0.96				7.546			-
	15			0.8		0.11																		19.4			3.8	19		1.18					4.42						152.0	1.13		2.33		7.431			0.6
	16			0.8																		0.43		13.0											3.51						153.0	1.12				7.441			0.7
	17			0.7		0.05																		16.4			1.8	21		0.99					4.48						152.0	1.16		2.19		7.434			0.5
	18																					0.72
	19			0.6		0.06																		17.1			2.1	23		0.99					4.39						146.0	1.07		2.09		7.448			1.3
	20																					1.02
	21			0.8																				9.1											3.25						143.5	1.03				7.443			3.4
	22			0.7		0.09																2.34		17.0			3.7	31		1.19					4.40						141.1	1.08		2.10		7.421			0.5
	23			0.6																		1.35		7.0											3.81						139.8	1.03				7.445			0.5
	24
	25					0.05																		12.1			1.9	22		0.86					4.20						139.2			1.85
	26			0.8		0.07																4.17		18.2			6.2	23		0.74					4.08						151.0	0.98		2.10		7.462			0.2
	27			0.7		0.05																12.79		14.6			2.3	20		0.97					3.85						153.0	1.06		2.00		7.453			0.0
	28			0.8																				4.4											2.41						146.6	1.00				7.515			0.2
	29			0.9		0.13																		12.8			4.2	19		0.67					3.28						145.0	1.01		1.94		7.436			1.0
	30			0.7																		1.98		3.1											3.33						135.4	0.98				7.441			0.2
	31			0.7		0.14																0.84		16.1			3.7	27		0.72					3.90						136.0	0.99		1.96		7.435			0.4
	32			0.8		0.15																		14.7			3.5	50		0.78					3.73						139.0	0.91		1.82		7.466			0.4
	33			0.9																				4.0											2.96						134.2	0.90				7.480			0.3
	34			0.4																		0.47		5.3											3.53						134.8	0.96				7.467			1.3
	35			0.7																				-											3.79						132.5	0.97				7.448			0.4
	36			0.6		0.28																0.21		11.0			3.1	64		0.58					4.10						133.0	0.98		1.99		7.480			1.4
	37			0.6																				-											2.60						129.2	0.95				7.500			0.3
	38			0.7																				4.6											3.02						129.0	0.93				7.508			0.8
	39			0.7		0.34																0.17		17.6			2.6	63		0.78					3.89						135.0	0.99		1.97		7.489			0.5
	40					0.27																		22.3			5.0	59		0.62					3.57						132.6			2.19
	41			0.7																				7.0											3.32						130.3	0.99				7.454			7.9
	42			0.7																				7.1											2.68						129.8	0.99				7.484			1.2
	43			0.7		0.27																0.13		13.4			1.9	39		0.54					3.51						135.0	0.99		2.06		7.493			2.4
	44			0.8																				7.7											3.89						131.7	1.04				7.367			0.1
	45					0.21																		14.7			4.8	43		0.54					4.19						136.0			2.02
	46			0.8		0.18																0.15		15.6			4.9	21		0.63					3.05						133.0	0.98		2.07		7.468			1.1
	47			0.7																				8.6											3.20						131.2	1.05				7.456			1.4
	49			1.1																				18.3											4.08						146.5	1.14				7.199			14.0
	50			0.8		0.18																0.09		11.5			2.3	52		0.93					4.02						130.0	0.98		1.96		7.458			0.5
	51			0.7																				5.0											3.42						127.3	1.00				7.448			1.0
	52			0.8																				5.9											3.33						125.7	1.02				7.450			0.4
	53			0.7		0.25																0.08		4.6			2.5	33		1.05					3.68						125.3	0.96		2.08		7.502			0.3
	54					0.29					黄色		无								>330(3+)			16.3			2.9	29		0.65					4.23						131.0			2.16		6.50	阴性
	55
	56			0.7																				5.5											3.61						131.3	1.05				7.442			0.5
	58			0.8		0.39																0.07		21.9			2.5	30		0.65					4.04						130.9	1.05		2.16		7.471			2.7
	60			0.8		0.35					茶色		无								>330(3+)			18.7			5.0	23		0.67					3.82						128.0	0.98		2.17		7.481	阴性		2.2
	61			0.8							茶色		无								>330(3+)			3.2											3.49						124.6	0.94				6.50	阴性		5.4
	62			0.8																				2.7											3.66						127.7	1.02				7.468			2.8
	63			0.8																				6.0											3.25						125.7	1.03				7.459			0.5
	64			0.4		0.34																		17.8			4.1	24		0.65					3.47						131.0	1.00		2.17		7.477			1.1
	65										黄色		无								167(2+)																									6.00	阴性
	66			0.8																				2.7											3.49						127.4	1.00				7.452			0.4
	68			0.3		0.37																		14.0			1.7	19		0.66					4.24						132.8	0.98		2.14		7.474			1.0
	69										黄色		无								阴性																									7.00	阴性
	71					0.32																		16.2			1.6	20		0.54					3.81						131.0			2.14
	72										黄色		无								阴性																									8.00	1.0(1+)
	73			0.8																				4.3											3.53						130.1	1.06				7.444			0.4
	74										黄色		无								阴性																									6.50	阴性
	75					0.36																		15.4			2.1	29		0.55					3.61						133.0			2.12
	76
	79			0.7		0.35					黄色		无								阴性			8.5			2.7	22		0.46					3.44						132.0	1.06		2.13		6.00	阴性		0.0
	82			0.8		0.34																		13.9			2.5	22		0.44					3.94						137.8	1.10		2.11		7.423			1.9
	83										黄色		无								67(2+)																									6.00	阴性
	86			0.8																				-											2.60						126.5	1.03				7.446			2.4
	87			0.9		0.33																		20.3			3.8	29		0.33					3.65						137.4	1.03		2.12		7.436			1.8
	88			0.8																				3.9											3.97						131.8	1.01				7.435			1.2
	89			0.7							黄色		无								67(2+)			3.2											3.53						131.5	0.92				7.412	阴性		2.0
	90			0.6																				4.7											3.70						130.6	0.95				7.412			2.2
	91			0.8							黄色		无								阴性			4.6						1.03					4.07						125.3	0.95		1.93		7.442	阴性		1.6
	92			0.5																				5.4											3.66						130.1	1.06				7.425			1.9
	93					0.33					黄色		无								20(1+)			16.1			6.7	28		0.57					3.92						134.6			2.09		6.00	阴性
	94			0.7																				6.0											3.30						134.8	1.05				7.427			2.1
	95			0.7																				3.9											3.23						132.6	1.08				7.449			2.2
	96			0.7		0.42																		14.6			8.3	34		0.55					3.74						134.0	1.08		2.18		7.428			2.6
	97			0.7							黄色		无								阴性			4.8											3.39						130.5	1.09				7.437	阴性		2.1
	99					0.38					黄色		无								阴性			15.4			6.8	36		0.67					4.64						133.4			2.11		8.00	阴性
	100			0.7																				2.5											3.56						129.7	1.01				7.451			1.8
	101			0.5																				6.4											3.35						137.3	1.15				7.451			2.2
	102			0.7																				7.3											3.48						135.1	1.14				7.437			1.6
	103			0.8		0.42					黄色		无								阴性			16.8			4.1	30		0.84					4.23						137.2	0.98		2.34		5.50	阴性		2.0
	106					0.57																		19.2			6.5	37		0.87					4.11						136.0			2.52
	108			0.9																				-											3.28						129.9	1.05				7.438			13.3
	109			0.7																				6.6											3.34						130.4	1.05				7.427			1.9
	112			0.7																				8.5			1.7	41							3.43						135.8	1.15				7.411			1.8
	113					0.52																		15.5			2.4	34		0.64					3.47						137.3			2.18
	114			-																				-											-						-	-				-			-
	115			0.6																				7.7											3.70						138.6	1.17				7.398			2.6
	116			0.6																				4.9											3.16						136.1	1.11				7.429			0.5
	119			0.6																				-											3.65						137.4	1.17				7.416			2.0
	121					0.45																		21.4			2.0	35		0.65					4.37						137.2			2.40
	122					0.42																0.11		15.5			1.7	32		0.59					4.10						136.4			2.32
	123					0.42																		16.8			2.5	32		0.57					4.22						134.7			2.36
	124					0.46																0.07		16.6			0.6	31		0.74					4.25						131.5			2.48
	127			0.6																				8.1											3.95						134.3	1.19				7.390			1.4
	131					0.47																		17.4			2.6	40		0.70					3.63						134.7			2.31
	137			1.0		0.57																		20.8			6.6	45		0.77					4.20						135.6	1.12		2.28		7.411			34.5
	138																					0.10
	143					0.63																0.07		16.9			4.5	55		0.84					4.44						136.5			2.38
29	-1					0.12																		23.1			6.3	104		0.99					3.75						139.7			1.78
	0			0.9		0.17																6.29		12.1			3.7	89							4						133.5	0.87				7.357			0.7
	1			1.2		0.32																		27.2			4.8	52		1.17					3.73						139.1	0.85		1.78		7.362			44.1
	2					0.37																1.54		24.3			4	29		1.19					4.24						137.6			1.58
	3			1.2																				10.1											3.95						133.6	0.98				7.299			58
	4			1.2		0.46																		9.9			9.3	33							3.73						133.9	0.7				7.305			29.8
	5			1.2		0.45																		11.4			4.2	26		1.03					3.39						133.8	0.74		1.98		7.369			29.9
	6			1.3																		1.11		15.3											4.08						132.7	0.78				7.288			41.1
	7			0.8		0.59																		8.1			7.7	35		1.01					3.27						133.5	0.88		2.19		7.426			1.6
	8			0.8		0.51																		17.8			7.2	40		0.88					3.78						143	1.02		2.06		7.417			0.9
	9			0.7																		0.36		24.9			7.4	42		0.88					4.08						148	1.08		2.16		7.42			1.9
	10			0.9																				23			3.7	69		0.91					4.68						150.5	1.07		1.94		7.395			0.5
	11																					0.35		22.3			4.7	46		0.92					4.85						154			2.26
	12			1.6		0.5																		14.5			8.9	32		0.97					3.94						156.3	1.07		2.23		7.312			4.5
	13			1.4																				12.7											3.52						149.3	0.93				7.433			0.4
	14			1		0.31																		23.4			11.4	24		0.81					3.52						155	0.94		1.92		7.405			1.4
	15			1																		0.55		11.2											3.79						156.4	1.06				7.397			0.3
30	0			0.9		0.2																14.14		8.7			12.7	47		1.05					3.74						132.8	0.99		1.87		7.332			1.5
	1			0.8		0.13																		9.3			0.1	25		1.3					3.63						136.9	0.97		1.69		7.346			2.1
	2			1																				9.6											3.37						140	0.99				7.348			12
	3			0.9		0.13																		24.6			2.5	35		1.19					3.82						145	0.93		2.09		7.377			3.1
	4
	5			0.9		0.21																		8.9			1	43		1.07					3.63						132.5	1.06		2.27		7.366			1.5
	6			0.9																				8.6											3.38						136.5	1.01				7.43			0.7
	7			1.2																				9.2											3.81						139.9	1.07				7.408			47.2
	8			1		0.2																		9.8			1.5	43		1.07					4.46						134.7	1.05		1.95		7.364			42.9
	9			1.2																				9.9											3.62						134.7	1.06				7.41			55.7
	10			1.1																				9.2											3.42						133	1.1				7.371			58.5
	11			1.1		0.24																		8.5			1	60		1.1					4.24						128.4	1.07		2.05		7.327			49.1
	12			1.1																				8.8											3.36						132.2	1.13				7.37			54.5
	13			1.1		0.25																		8			0.6	78		0.89					3.7						132.3	1.15		2.03		7.374			68.5
	14			0.9																				6.7											3.88						132	1.12				7.345			54.2
	15			1.2																				10											3.4						138.5	1.21				7.359			61.3
	16			1		0.28																		16.9			0.2	52		1.08					4.32						146.8	1.02		1.93		7.411			0.7
	17			0.4																		5.46		12.9											4.4						141.3	0.92				7.374			1.1
	18			1		0.15																		10.7			1.7	26							3.96						136.2	1.03				5			40.6
	19			0.5		0.15																		7.7			2.1	30							3.72						136.5	0.9				7.423			1.4
	20			0.8		0.19																		20			2.3	21		1.01					3.35						144.9	0.97		1.95		7.419			1.5
	21			0.6																		3.92		9.9											4.8						141.1	0.88				7.362			0.1
	22			0.8																				14.2											3.4						144.2	1.09				7.413			0.3
	23			0.7		0.42																		11.8			4.8	18		0.87					4.02						144.8	1.17		2.1		7.425			0.2
	24			0.6		0.56																		6.6			2.8	27		0.84					3.97						147.7	1.09		2.11		7.384			0.1
	25			0.8																				13.4											3.7						146.2	1.11				7.399			1.4
	26			0.5		0.34																		11.3			1	30							3.64						141.4	1.09				7.374			1.5
	27			0.8																															4.2						138.4	1.07				7.336			0.8
	28			0.7		0.16																		23.6			0.2	18		0.6					4.79						137.8	0.92		1.91		7.415			0.3
	29			0.9																				10.9											4.05						129.9	1.02				7.411			9.2
	30			0.8		0.12																		24			1.1	31		0.64					4.19						125.3	0.89		1.93		7.458			0.6
	31			0.7		0.25																3.45		12.1			1.1	141		0.58					4.74						131.8	0.87		1.81		7.438			0.3
	32			0.7		0.14																		16.7			1.8	132		0.6					4.13						137.4	1.02		1.48		7.454			0.9
	33			0.8																				14.1											3.87						136.7	0.86				7.431			1.1
31	-1			0.7		1.18																0.39		24.8			15.6	214		0.88					4.26						140.7	1		2.17		7.377			2.1
	0			0.8		0.53																		3.2			5.2	934		0.27					3.29						141.4	0.99		2.31		7.401			0.3
	1			0.9																				6.3											2.95						154.7	0.94				7.47			0.3
	2			0.7		0.27																7.89		3			9.3	495		1.13					4.02						158.1	1.01		1.83		7.408			1.6
	3			0.7																				1											3.47						156.1	1				7.452			0.6
	4			0.7		0.42																2.02		7.5			8	111		1.01					3.77						158.2	0.98		1.81		7.465			2.4
	5			0.6	133																			3.3			8.9	81							3.8						158.5	1.03				7.424			0.7
	6			0.8																		1.26		8.1											3.69						158.1	1.05				7.423			2.4
	7			0.7																				6.8											3.9						145.6	1.04				7.444			1.3
	8			0.9																				6.1			10.4	152							3.65						139.8	0.99				7.461			5.7
	9			0.7																		0.59		3.6											3.48						135.1	0.98				7.449			3.7
	10			0.7																				6.8											3.21						137.5	0.99				7.473			1.9
	11			0.8																				6.1			9.9	72							3.29						136.3	1				7.477			0.6
	12			0.6																		0.29		7.4											3.78						135.6	1.01				7.466			0.3
	15			0.6																				7.7											3.47						133.7	1.01				7.475			2.4
32	-1					0.35																		18.7			5	26		0.86					4.37						133			2.13
	0			0.6		0.44																		4.5			6	32		0.89					3.39						134.7	0.95		2.05		7.55			1.5
	1					0.3																0.15		18.1			3.3	44		0.96					3.82						139.4			2.09
	2																																3.94					144.2
	3			0.7		0.24																0.1		19.1			1.7	28		1.02					4.02						142	0.99		1.94		7.43			0.7
	4			0.7																				3.7											3.32						136.5	1				7.461			1.7
	5			0.8		0.26																0.08		14.8			4.1	30		0.92					4.04						136	0.97		2.01		7.491			1.1
	6																																													7
	8			0.8		0.42																0.07		17.2			8.4	65		1.05					3.71						144	0.99		2.25		7.486			1.9
	9																							3.7											3.53						143.8	1.05				7.439
	10			0.7																				7.2											3.97						144.8	1.04				7.517			1.6
	12			0.7		0.68																0.07		18.2			6.8	31		1.08					4.77						139	1.08		2.25		7.435			1
	13			0.7																				7.4											3.35						138.3	1.09				7.417			1.4
	15			0.8		0.66																		7.8			5.4	52		1					3.72						137	1.1		2.21		7.448			0.8
	16			0.7																				6.1											3.74						135.6	1.12				7.425			0.7
	17			0.7																				7.2											3.53						134.8	1.1				7.46			6
33	-2			0.7		1.73																		36.3			10.8	39		1.16					5.11						137.5	0.55		2.18		7.234			0.3
	-1			0.8		0.48																		30.2			14.4	76		0.63					4.47						142.3	0.62		1.33		7.267			4.2
	0			1.4		0.1																43.33		16			15.4	39		0.61					3.96						142.7	0.69		1.24		7.168			33.4
	1			1.5		0.14																44.11		15.4			11.8	45		0.82					3.12						145.8	1.08		2.01		7.278			39.1
	2			1.3																		22.75		14.3			17.1	40							3.72						148	0.99				7.355			4.1
	3			1.1		0.14																15.43		14			8.1	28		1.11					3.69						142.7	1.2		2.32		7.259			49.6
	4			1.1																				13.4											3.66						139.2	1.16				7.289			45.5
	5					0.19																8.09		27.8			1.8	34		1.17					3.76						139			2.19
	6			1																				12.5											3.5						136.5	1.12				7.246			60.6
	7			0.8		0.22																		26.2			1.3	33		1.06					3.31						135.3	0.98		1.98		7.273			5.3
	8			0.7																				14.3											4.01						142.1	1.19				7.332			1.9
	9			0.6																				14.6											3.86						144.8	1.19				7.354			4
	10			0.8		0.32																		15.7			2.4	41							3.97						138.5	1.09				7.315			1.6
	11			1.1		0.25																		5.6			0.8	34		0.86					3.81						130	0.92		1.9		7.313			2.6
	12			1		0.12																25.33		8.2			0.6	37		0.88					3.92						131.3	1.07		1.83		7.231			37.5
	13			0.8																				8.9											3.73						131.1	1.16				7.313			0.8
	14			1.1		0.09																14.23		6.4			0.8	23		0.96					3.78						132.4	1.2		2.19		7.275			42.7
	15			1																				6.5											4						132.6	1.21				7.305			41.8
	16			1.1																				9.8											4.04						135.3	0.91				7.302			38.3
	17			1		0.1																1.56		9.9			3.5	39		0.76					4.13						132.2	0.94		2.12		7.271			39.6
	18			1.1																				7.7											4.56						130.4	0.96				7.203			58.9
	19			1.1		0.05																		8.1			3.8	49		0.74					4.44						132.5	0.88		1.96		7.294			41.5
	20			0.7																				11											5.25						130.4	1.03				7.325			0.4
	21			0.8		0.11																		30.7			8	45		0.66					5.79						145.1	0.95		1.88		7.34			0.3
	22			1.2																				7.4			13.8	101		0.93					3.75						131.9	1.03		1.92		7.331			28.6
	23			1		0.14																		6.9			2.9	161		0.89					3.44						136	1.11		1.83		7.253			26.7
	24			1		0.1																16.67		9			6	76		0.76					3.53						136.7	1.05		1.8		7.162			26.3
	25			1		0.07																		4.4			7.5	63		0.83					3.45						133.2	1.11		1.82		7.278			25.3
	27			0.8		0.05																		4.6			10.4	52		0.6					3.01						142.1	1		1.93		7.383			0.7
	28			0.7		0.08																2.99		20.5			19.9	52		0.6					3.84						154.2	0.98		2.08		7.367			0.4
	29			0.8																				6.1											4.41						149.2	1.08				7.352			10.7
	30			0.7		0.06																		14			17.1	83		0.76					4.56						153	1.07		2.04		5.5			0.4
	31			0.8																		5.18		5.9											4.63						157.4	1.15				7.349			0.8
	32			0.8		0.07																		17.9			19.8	59		0.94					4.35						163	1.23		2.16		7.37			3.8
	33			0.7																				11											4.44						167.3	1.13				7.407			0.6
	34			0.8		0.08																3.29		17.3			21.8	125		0.87					4.32						163.5	1.02		2.17		7.398			1.1
	35			0.6		0.16																3.85		17			12.1	118		0.81					3.06						169.2	1.06		2.06		7.46			1.3
	36			0.8																				14.9											2.98						170.9	1.05				7.519			0.8
	37			0.7		0.11																		12.8			14.2	154		0.82					3.55						172	1.14		2.17		5			0.6
	38			0.7																				11.6											2.61						172.3	1.2				7.324			0.8
	39			0.7																				12.6											3.73						168	1.18				7.427			1.2
	40			0.8		0.11																		11.8			5.4	160							4.28						166.6	1.23				7.305			9.4
	41			0.7																				10.8											4.67						166.8	1.21				7.389			1.8
	42			0.7																		2.42		13.5			8.2	208		0.79					3.73						173.1	1.19		1.8		7.319			1.5
	43			0.7																				12.8											4.03						165.8	1.14				7.354			1.8
34	0			0.7		0.72																0.09		21.4			1.6	31		0.92					4.17						139.3	1.25		2.33		7.334			2.2
	13					0.77																		17.6			2.1	27		0.79					4.30						135.8			2.19
	17					0.72																0.31		16.6			2.1	17		0.81					3.93						136.1			1.99
	18					0.59																0.18		4.7			2.7	15		0.94					4.00						134.0			2.10
	19
	24					0.48																0.09		24.3			2.1	51		0.91					5.07						140.8			2.32
35	-41																							18.9						0.83					3.85						132.2			2.22
	-40			0.5																															3.49						128.9	1.05				7.458			0.0
	-38			0.6																															3.52						128.8	1.03				7.452			1.4
	-37			0.6		1.65																		18.8			5.6	21		0.88					3.42						129.3	1.04		2.19		7.466			2.1
	-36																							18.6						0.89					4.52						135.0			2.20		6.50
	-34																																													6.00
	-33					1.30																					8.3	52							4.93						137.0
	-31
	-26					1.14																		11.6			11.5	89		0.85					4.82						130.0			2.07
	-25
	-24																							18.3						0.86					5.17						128.0			2.17
	-22			0.6																				18.6						0.83					4.57						130.0	1.04		2.12		7.450			0.7
	-21			0.5																				6.9											4.40						123.0	1.03				7.497			0.1
	-20					0.90																		22.0			8.4	45		0.82					4.45						127.0			2.02
	-19
	-18			0.6		0.73																		7.4			7.2	50		0.80					3.74						125.0	1.05		2.06		7.501			0.2
	-16
	-15					0.28																		20.1			5.2	54		0.88					4.45						132.0			2.14
	-13			0.5																																										7.358			0.5
	-12					0.61																		23.4			7.3	64		0.87					5.06						132.4			2.19
	-10					0.35																		12.9			2.8	83		0.88					3.91						139.0			2.04
	-7					0.49																		17.7			6.4	45		0.95					3.87						144.0			2.15
	-6			0.5																																										7.275			0.2
	-4			0.6																																										7.206			1.4
	-3			0.6		0.46																0.68		6.7			3.7	65		0.97			4.14		3.70			153.6			145.7	1.21		2.20		7.371			1.9
	-2			0.6																				7.8											3.64						145.6	1.13				7.391			5.7
	-1			0.9		0.20																		7.8			4.9	92		0.98					3.34						148.6	1.19		2.05		7.320			28.5
	0			0.7		0.30																		7.9			2.3	80		0.91					3.59						143.3	1.12		2.11		7.368			0.5
	1			0.7																				7.0											3.58						143.8	1.13				7.372			1.3
	2			0.8		0.15																1.63		9.5			2.1	99		0.83					3.69						140.3	1.17		2.11		7.358			0.8
	3			0.8		0.13																		18.5			3.4	113		0.77					3.90						140.0	1.20		2.32		7.334			2.3
	4			0.7																		4.20		7.0											3.72						128.5	1.10				7.438			1.8
	5			0.7																				9.7											3.88						126.6	1.10				7.464			0.0
	6			1.0																				9.6											3.19						128.1	1.19				7.401			33.5
	7			0.7		0.16																		9.0			17.3	115		0.84					3.53						121.4	1.12		2.25		7.440			1.1
	8			0.9																				7.5											3.63						125.6	1.12				7.430			33.6
36	-1					0.51																		17.7			0.9	144		0.96					4.1						130.2			1.76		5.5
	0			0.6		0.72																		8.6			0.9	111		1.05					3.5						125	0.87		1.74		7.33			1.9
	1			0.6																				12.5											4.41						133.5	1.03				7.265			40.8
	2			0.6		0.74																69.31		21.3			1.9	25		1.25					4.57						141	1.01		1.99		7.354			0.7
	4			0.7		1																		10.5			3	25		1.23					4.05						132.6	1.05		1.93		7.309			3.8
	5			0.7		0.89																30.59		20.2			6.6	21		1.11					4.13						137.3	1.02		2.05		7.385			37.7
	6			0.7		0.76																10.62		6			2.9	24		1.01					3.69						131.5	1.03		1.87		7.372			51.4
	7			0.6		0.76																7.4		7.9			4.1	28		1.01					4.73						129.7	1.12		2.34		7.341			66
	8			0.5																				7.8											3.86						127.3	1.02				7.354			2.5
	9			0.7		0.63																		8			4.5	27		1.13					3.36						133.2	1.08		2.08		7.331			46.7
	10			0.6		0.52																5.57		7.5			5.6	20		0.97					3.87						129.7	0.97		1.84		7.336			1.7
	11			0.9		0.56																		7.8			5.4	17		0.95					3.69						134	1.02		1.74		7.32			36.2
	12			0.6																				6											3.97						134.1	1.01				7.357			0
	13			0.8		0.67																3.11		8.3			4.9	19		0.96					3.43						135.2	0.95		1.89		7.339			1
	14			0.6		0.58																2.2		21.6			4.3	18		0.87					3.83						141	0.96		1.82		7.372			0.8
	15			0.8																				9.6											3.82						134.6	1.04				7.326			21.6
	16			0.8		0.77																1.4		8.8			5.3	24		0.84					4.03						135.7	1.08		2.05		7.336			0.3
	17			0.7																				8.5											3.59						133.3	1.04				7.358			0.2
	18			0.8																				8.8											3.41						134	1				7.36			1.5
	19			0.6																				8.1											3.43						132.2	1				7.378			0.6
	20			0.8																				7.7											3.51						131.8	1.01				7.387			2.5
	21			0.8																				8.6											3.47						130.8	0.95				7.328			18.1
	22			0.8																				7.5											3.36						133.7	1.01				7.408			15.2
	23			0.9																				4.5											4.17						130.4	0.99				7.367			21.8
	24			0.8																				4.1											4.42						127	0.95				7.402			3.7
	26			0.8																				7.7											3.97						130	0.99				7.38			25.4
	27			1		0.59																		4.8			1.7	23		0.96					4.09						128.2	0.93		1.8		7.432			33.5
	29			0.7																				7.7											3.91						124.6	0.88				7.445			2.4
	30			1																				5.9											3.9						125.8	0.98				7.374			45.1
	33			0.7																				9											4.52						120.3	0.94				7.36			2.6
37	-2																					3.32
	-1			0.7		0.22																3.21		4.4			2.7	17		0.87					3.06						153.5	1.14		2.08		7.447			8.3
	0																																3.47					160.7
	1			0.7		0.2																12.54		8.4			6.1	20		0.96					3.84						147.3	1.22		1.8		7.366			3.8
	2			0.8																				6.2											3.67						150.6	1.03				7.43			2.3
	3					0.13																		15.5			3.1	15		0.86					3.33						151.3			1.88
	4			0.8																		5.05		5.6											3.45						145.7	1.06				7.427			4.4
	5			0.8		0.12																1.65		3.2			3.4	23							4.73						143.8	1.03				7.424			2
	6			0.8																				6.8											4.14						144.2	1.12				7.363			3.4
	7			0.7		0.1																1.98		6.4			3.5	124							3.58						143.2	1.1				7.397			1.1
	8			0.7																				3.8											3.47						145.6	1.04				7.38			3.5
	9			0.8																				8.4											3.55						147.5	1.07				7.367			3.9
	10			0.8		0.15																		9.1			3.2	46							3.28						148.7	1.06				7.395			1.5
	11			0.6																				5.9											3.45						147.7	0.97				7.465			1.6
	12			0.7																		0.73		2.1											3.25						144.8	0.92				7.428			3.4
	13			0.7																				1.9											3.88						142.8	0.94				7.406			3
	14			0.8		0.22																0.36		15.9			3.3	17		0.56					4.27						147	0.97		1.87		7.39			1.9
	15			0.7																				1.3											4.1						140.7	0.95				7.478			2
	16			0.8																				2.9											4.63						141.8	1.07				7.445			1.7
	17			0.7																				2.2											4.27						139.1	1.02				7.405			0.9
	18			0.8																				2.1											3.21						140.3	1				7.466			11
	19			0.8		0.4																		11.9			4	15		0.67					4.49						140	1		1.89		7.446			1.2
	20			0.7																		0.21		0.9											3.93						134	1.01				7.483			8.6
	21			0.8																				2.4											3.82						129.5	1.03				7.476			3.9
	22			0.7																				2.1											4.84						128.5	1.06				7.448			1.7
	23			0.8																				4.6											4.19						131.6	1.06				7.47			5.3
	24			0.7																				3.6											4.11						133.2	1.06				7.414			2.5
	25			0.8		0.46																0.29		14.4			5	13		0.66					4.25						132.8	1.02		2.1		7.429			3.1
	26			0.7																				1.9											3.44						129.3	1.03				7.474			1.4
	27			0.8																				5.1											3.46						128.3	1.02				7.501			2.9
	28			0.9																				4.7											3.46						132.8	1.03				7.458			15.9
	29			0.3																				5.5											3.16						136.6	1.04				7.444			2.3
	30			0.7																				3.8											3.26						134.4	1.04				7.488			2.7
	31			0.8																				3.9											3.03						135.2	0.97				7.523			1.1
	32			0.7		0.14																		14			15.3	780		0.8					4.13						137	1.04		2.05		7.439			0.6
	33			0.8		0.15																		2.6			12.5	442							3.43						128.3	0.97				7.5			0.8
	34			0.7																				5.7											3.37						129.3	1.02				7.431			0.6
	35			0.7																				2.1											4.03						127.3	1				7.466			5.5
	36			0.6		0.13																		14.2			8.5	90		0.69					4.43						130	0.97		2.15		7.48			0.5
	37			0.7																															4.04						127.2	1.03				7.437			1.2
	38			1																															4.19						125.2	1.02				7.452			15.6
	39			0.8																															4.13						127	1.01				7.453			1.3
	40			0.7		0.32																		15.2			3.5	55		0.77					4.18						135.2	1.07		2.07		7.428			0.5
	41			0.7																															4.07						128.8	1.07				7.444			0.6
	42			0.8																				4.4											3.81						129	1.06				7.456			0.9
	43			0.9																				5.9											3.44						128.3	1.02				7.471			1.1
	44			0.7																				4.3											3.97						130.8	1.08				7.443			1.9
	45			0.8																				6.2											3.93						130.6	1.11				7.455			5.3
	46			0.7		0.52																0.13		22.4			3.1	25		0.77					4.2						134.1	1.02		2.19		7.505			8.2
	47			0.6																				7.1											3.84						127.6	1.09				7.469			3.8
38	0			0.8																		74.86		8.3			0.7	70		0.76					3.32						133.4	1.16		1.83		7.319			9.4
	1			0.8																				5.2											3.37						131.7	1.19				7.345			28.6
	2			0.9																				6.8											3.36						129.2	1.23				7.293			29.1
	3			0.8																				7.8											3.08						129.8	1.01				7.364			26.6
	4			1																				7.7											3.21						130.1	1.03				7.292			48.3
	5		0.2	0.9														40.51						8.3			0.6	49		0.75					3.5						132.2	1.04		2.06		7.294			40.4
	6			0.6																				10											3.77						129.8	0.67				7.339			30.6
	7			1																				8.9											3.48						131.4	1.01				7.329			56.5
	8			1																				6.6											3.78						132	1.23				7.36			40.1
	9			0.8																				7.3											3.89						127.1	1.2				7.363			0.7
	10					0.32																		24.2			0.3	41		0.66					5.21						127			2.22
	11			0.7																				28.1			0.6	22		0.4					4.71						135.9	1.12		1.84		7.38			4.2
	12			0.9																				4.5											3.91						134.3	1.15				7.417			18.4
	13			0.7																				5.3											3.91						133.1	0.94				7.462			13
	14			1																				4.8											3.3						133.7	0.72				7.401			29.8
	15			0.9																				4.3											3.64						131.4	0.85				7.385			17.4
	17			0.7																				2.3											2.68						123.1	1.13				7.395			0.1
	18			1																				6.8											3.18						127.5	0.7				7.349			41
	19			1.1																				9.9											3.2						133	0.48				7.452			32.3
	20			0.8																				5.4											3.27						126.8	0.89				7.394			17.7
	21			0.9																				5.9											3.95						128.1	0.78				7.422			20.4
	22			0.4																				6.6											3.49						130.2	0.83				7.41			16.1
	23			0.7																				4.9											3.51						122.4	1.05				7.443			0.5
	24			1.3		0.43																		6.1			2.2	48		0.52					3.32						125.4	0.98		2.05		7.414			18.4
	25			0.8																				4.3											4.15						122.4	1.09				7.407			0.3
	26			0.8																				6.7											4.34						125.9	1.17				7.353			0.3
	27			0.9																				6.9											4.24						129.8	1.22				7.309			0.4
	28			1																				7.7											4.25						135.6	1.26				7.255			0.7
	29			0.7		0.57																		4.6			0.4	48		0.45					3.87						138.7	1.15		2.15		7.385			0.8
	30			0.7																				0.9											3.8						139.2	1.21				7.405			0.2
	31			0.8		0.39																		9.5			0.8	51		0.49					3.36						139.6	1.25		2.39		7.362			0.2
	32			1																				7.5											3.67						141.1	1.25				7.303			22.9
	33			0.7																				5.9											4.02						142.7	1.18				7.431			0.3
	34			0.7																				6.7									4.4		3.88			152.9			147.9	1.19				7.44			0.4
	36					0.48																		20.8			0.9	87		0.75					4.73						151.3			2.26
	37			0.8																				6.5											4.17						145.3	1.25				7.323			0.5
	38			0.7																				10.6											4.07						143.8	1.23				7.342			0.4
	39			0.9																				12.5											4.62						144.2	1.13				7.269			13.4
	40			0.7																				11.3			0.5	53		0.55					4.01						136.4	1.05		2.23		7.324			0.3
	41		3.3	0.4														9.62						11.9											3.97						140.7	1.1				7.366			1.2
	42			0.8																				10.1											4.58						148.7	1.42				7.161			0.2
	43			0.9																				11.7											4						146.9	1.36				7.291			0.1
	44			0.8																															4.06						148.5	1.36				7.249			1
	45			1																															4.88						149.4	1.44				7.227			0.4
	46					0.75																		23.4			1.6	40		0.37					4.39						145			2.48
	47			0.6																															3.45						146.8	1.2				7.301			1
	48			0.9																															3.72						145.1	1.36				7.266			0.8
	49			0.7																															3.66						145.9	1.35				7.361			0.3
39	-1
	0			0.8		0.42																0.54		-0.1			2.3	16		0.92					4.03						136.9	1.05		1.78		7.398			4.8
	1			0.8		0.49																		7.7			0.4	21		0.96					4.04						148.1	0.98		1.86		7.363			4.9
	2			0.8																				2.8											3.24						146.1	1.02				7.398			5.7
	3			0.7		0.53																		3.7			1.6	23		0.97					2.61						151.5	1.01		1.9		7.458			7.1
	4			0.7																				4.9											2.7						152.1	0.98				7.5			8.4
	5			0.7																				3			1.9	35		0.98					3.68						156.4	1.02		1.9		7.439			4.1
	6			0.7																				2.9											3.43						150.8	1.02				7.455			5.8
	7			0.7		0.45																		0.9			2.2	47		0.94					3.18						143.1	0.98		1.93		7.45			4.5
	8			0.9																				1.2											3.19						142.3	1				7.448			7.6
	9			0.8																				1.7											3.33						148.3	1				7.421			1.6
	10			0.7		0.48																		3.2			2.9	31		1.09					4.04						145.5	1.04		1.98		7.412			2.6
	11			0.7																				4.9											4.37						151.2	1.07				7.437			0.8
	12			0.8																				5.1											3.7						150.2	1.04				7.452			4.4
	13					0.48																0.89		16.8			3.7	46		1					3.78						148.9			1.94
	14			0.9																				6.2											3.08						140.8	0.99				7.379			2.9
	15			0.9																				5.4											3.58						142.6	1.02				7.405			2.6
	16			1																				7.3											3.27						144.1	1.02				7.43			3.3
	17			0.6		0.1																		4.8			1.9	40		1.17					3.47						145	1.05		1.89		7.434			2.3
	18			0.9		0.22																1.46					3	35							3.85						145	1.12				7.429			2.8
	19			0.8																							2.5	33							4.14						143.6	1.1				7.382			3.4
	21			0.9		0.13																1.3		10.3			1.4	20							3.19						161.4	1.07				7.435			1
	22			0.8																															3.01						164.1	1.07				5			0.9
	23			0.8																							2.1	20							3.33						172.4	1.12				7.401			1.1
	24			1.1		0.16																		18.3			1.1	63		1.3					4.41						173.1	1.06		2.12		7.418			2.2
	25			0.9																		1.73		12											4.42						172.6	1.15				7.358			1.1
	26			1.4		0.11																0.87		13.1			3.7	68		1.31					5.07						176.9	1.19		2.1		7.356			1.7
	27			0.6																				0.7											2.73						140.4	0.97				7.499			3.3
	28			0.9		0.13																0.51		20.4			4.5	133		1.29					3.93						183	1.26		2.22		7.323			0.7
	29			0.7																				11.6											3.24						168	1.23				7.307			3
	30			0.6		0.14																		13.1			5.9	59		1.13					3.42						169.3	1.19		2.05		7.278			0.7
	31			0.8		0.24																1.45		9.9			6.1	35		0.83					3.47						162.8	0.99		1.96		7.389			1.7
	32			0.8		0.1																9.95		8.7			6.5	33		0.72					3.19						154.9	0.96		1.94		7.391			1.4
	33			0.7		0.12																		11.5			2.5	27							3.85						159.7	1.09				7.369			0.8
	34			0.7																				10.8											3.67						158.3	1.09				7.334			1.5
	35			0.9																				17.7											3.84						165.7	1.11				7.287			9.9
	36			0.7		0.09																		16.4			1.4	35		0.67					4.02						170	1.02		2.04		7.253			8.3
	37			0.8																		10.23		11.1									3.72		3.32			170.9			167.1	1.08				7.333			1.5
	38			0.7		0.06																7.06		13.4			2.1	62		0.78					3.28						168.5	1		2.04		7.406			0.1
	39			0.8																				18.4											3.77						172.4	1.07				7.468			0.9
	40			0.8		0.08																		7.2			5.6	38		1					3.58						171.1	1.01		2.06		7.413			2.5
	41			0.6																															3.41						175.1	1.05				7.419			5.7
40	-1			0.4		0.64																24.26		24.5			7.3	161		0.62					4.55						136.5	0.64		1.45		7.298			4
	0			0.9		0.19																23.11		24.6			7.2	54		0.58			4.38		4.71			141.6			140	0.8		1.88		7.409			4.5
	1			1.2		0.15																		8.6			14.4	39		0.62					4.07						140.4	0.87		1.57		7.343			4.4
	2			1.2		0.19																		9.7			4.5	24							3.02						145.9	0.82				7.381			6.5
	3			1.3		0.22																		9.4			6.5	27							3.33						150.1	0.95				7.424			4.4
	4			1.1		0.22																1.09		8.3			6.1	27							4.68						151.7	0.93				7.41			7.4
	5			1		0.36																		17.1			5.2	17		1.23					4.59						159.1	1.04		1.94		5			4.1
	6			1.1		0.39																		11.9			3.8	30	3.18	1.35				40.45	3.89				66.9		156.1	1.01	0.45	2.09		7.403			5.2
	7			0.9																		0.36		9.8											3.69						150.9	1.01				7.483			5.3
	9			0.9		0.59																		20.1			4.7	144		0.75					3.99						149	0.96		1.89		7.464			11.6
	10			0.8																				9.5											3.22						144.2	1.04				7.446			8
	11			0.7		0.53																		21.4			3.8	134		0.59					3.67						148	0.97		1.84		7.452			11.9
	12			0.9		0.49																		2.8			2.9	98							3.6						139.6	0.98				7.503			12.1
	13			0.3		0.34																8.65		16.9			2.5	80		0.6					4.07						146.6	0.95		1.99		7.481			4.7
	14			0.8																				8.1									3.92		3.65			96.8			143.6	1.01				7.481			0.5
	15			0.8		0.47																		16.1			2.4	66		0.91					3.63						148.4	1.02		1.74		7.456			0.6
	16			0.7																				1.5											2.79						135.8	0.91				7.488			6.5
	17			0.4		0.44																		15.1			2.4	58		0.6					3.74						143	0.95		1.89		7.477			1.8
	18			0.6																				3.2											3.41						136.3	0.99				7.51			0.2
	19			0.7		0.52																		11.9			1.2	44		0.76					3.96						139.7	0.98		1.91		7.49			0
	20			0.7																															3.72						127.9	0.95				7.492			0
	21			0.8		0.4																		14.8			2.5	43		0.77					4.27						131.8	0.97		1.96		7.487			0
	22			0.7																				2.6											4.35						128.5	0.93				7.533			0.3
	23			0.8																															3.43						129.6	1.03				7.486			4.8
	24			0.9																				2.5											3.59						128.1	0.97				7.505			0
	25					0.51																		21.3			4.4	72		0.62					4.66						140.3			2.01
	26			0.6																				7.3											3.86						128.9	1.02				7.443			0
	27			0.5																				3.5											3.65						126.4	0.99				7.54			0
	28			0.7																				4.6											3.32						133.3	1.05				7.48			0.2
	29			0.8																				4.3											3.33						133	1.05				7.491			0.2
	30			0.9		0.46																		21.9			3.5	59							4.01						142.8	1.09				7.486			0.5
41	-35			0.7		0.41																		3.1			8.2	97		1.13					3.04						157.0	0.94		1.86		7.488			4.8
	-34			0.6		0.29																0.33		15.2			6.7	112		1.00					3.24						154.3	0.94		1.82		7.00			0.7
	-33			0.6																				7.1											3.06						144.6	1.04				7.498			0.1
	-32			0.6		0.33																		17.8			5.1	70		0.96					3.80						149.0	0.91		1.87		7.507			1.8
	-31			0.6																				3.2											2.79						139.7	0.96				7.586			0.0
	-30			0.6		0.35																9.08		16.4			3.3	75		1.05					4.08						146.0	0.88		1.79		7.502			0.2
	-29			0.6																				6.6											3.17						140.0	0.90				7.520			0.3
	-28			0.5		0.39																2.81		17.1			2.4	61		0.99					3.69						142.0	0.92		1.81		7.563			0.0
	-27			0.5																				5.8											2.86						142.9	0.95				7.455			3.1
	-26			0.6																				6.4									3.92		3.63			145.2			140.0	0.96				7.534			0.7
	-25			0.6																				4.1											3.56						137.6	0.96				7.514			0.1
	-24			0.6		0.45																0.34		9.9			2.7	48		0.90			3.48		4.38			137.6			143.0	0.88		1.86		7.647			0.0
	-23			0.6		0.46																0.28		14.5			7.1	44		0.93					4.36						140.0	0.97		1.83		7.453			1.8
	-21			0.5																				3.8											4.31						134.4	1.00				7.458			0.7
	-20			0.6		0.50																		1.2			1.8	56		0.94					3.85						131.5	0.97		2.04		7.460			0.2
	-19			0.7																				2.9											3.74						129.7	0.95				7.548			0.7
	-18			0.6		0.55																		24.0			2.8	46		0.98					4.80						142.3	1.02		2.06		7.488			0.0
	-17			0.6		0.47																		2.3			2.1	45		0.86			3.97		3.66			140.1			132.4	0.96		1.99		7.498			0.0
	-16			0.5																				3.2											3.52						131.9	0.95				7.579			0.0
	-14			0.6		0.35																		19.2			4.4	34		0.83					3.79						139.0	0.96		2.02		7.611			0.0
	-13			0.6		0.15																		13.4			2.2	71		0.65					4.06						141.8	1.00		1.58		7.507			1.7
	-12			0.8																		1.19													3.72						135.1	0.99				7.470			6.6
	-11			0.8																				8.2			8.2	35							2.89						142.2	1.06				7.461			1.2
	-10			0.6																				1.0											3.29						140.8	0.96				7.492			2.9
	-9			0.7		0.23																		19.0			5.6	38		0.56					3.95						146.2	0.93		1.95		7.514			4.4
	-8			0.8																				2.7											3.24						139.6	1.01				7.455			2.5
	-7			0.5		0.24																0.31		1.3			6.1	34		0.91					4.36						139.8	1.16		2.13		7.509			2.4
	-6			0.6																				5.4											3.91						144.5	1.09				7.508			1.6
	-5			0.5																				4.4											3.74						144.9	1.09				7.478			0.6
	-4			0.7																				17.2			4.1	50							4.33						151.0	1.01				7.491			1.2
	-1					0.27																		19.0			3.5	174		0.79					3.07						143.5			2.09
	0			0.7		0.35																		0.7			2.2	65							3.89						136.8	0.96				7.460			0.2
	1			0.7																				1.2											3.86						134.6	0.94				7.449			1.9
42	0			0.9		1.91																0.16		2.6			12.7	30		0.78					3.47						128.4	0.91		2		7.375			0.1
	1
	2			0.8		0.53																0.21		28			11.3	13		0.77					2.73						144	1.05		2.18		7.39			1.6
	3			0.8																				4.3											3.34						133.3	0.98				7.405			2.2
	4			0.6																				3.4											3.39						129.3	1.02				7.438			1.7
	5
	6			0.7																		0.14		4.9			4.3	13							3.57						128.4	1.09				7.428			2.9
	7			0.7		0.35																		4.7			3.1	56		0.63					3.68						128	1.07		1.62		7.41			3.1
43	-2			0.7		1.54																		26.4			11.8	34		0.65					4.47						138	0.99		2		7.312			0.3
	-1			0.9		1.03																		14.1			11.3	44		0.68					3.79						133.4	0.82		2.03		7.29			7.9
	0			0.5		0.38																0.43		7.2			5.8	68		0.64			4.42		3.46			142.2			132.4	0.7		2.19		7.428			1.3
	1			0.9		0.09																2.13		8.6			5.8	33		1.45			3.31		3.4			148			140.4	0.9		1.62		7.348			2.8
	2			0.8																				11.6											3.12						156.2	0.91				7.378			2.6
	3			0.7		0.22																		11.7			7.1	29		2.31					2.95						165.7	0.82		1.46		7.456			1
	4			1																				11.3			2.7	35							3.37						158.7	0.93				7.382			4.2
	5			0.9																				12.9											3.61						147.8	0.98				7.411			4.6
	6			0.7																				6.8											2.41						147	0.97				7.481			1.2
	7			0.5																		1		6.5			8.1	72					3.29		4.03			154.4			140.1	1				7.458			0.8
	8			0.6																				5.6											3.84						132.9	0.87				7.411			6.9
44	-1			0.6		0.42																		18.9			1.0	25		0.79					4.33						139.5	0.91		1.80		7.362			0.9
	0			0.7		0.49						黄色		无						阳性		1.24	无	21.3			1.0	23		0.87					4.56		无				142.0	0.20		1.80		7.329			29.3
	1			0.9		0.32																0.71		26.8			1.2	22		0.85					4.81						141.3	0.70		1.94		7.361			28.7
	2			0.6																				5.6											4.04						135.4	0.67				7.464			26.0
	3			1.1		0.48																		8.5			0.9	21							3.93						130.5	0.74				7.349			43.7
	4			0.9																		0.39		11.6											3.72						127.1	0.72				7.391			44.7
	5			1.0																				12.7											4.31						125.9	0.75				7.369			44.1
	7			1.4		0.65																0.71		11.9			1.8	25		0.84					3.99						125.9	0.96		2.20		7.359			37.9
	8			1.0																				14.6											4.18						130.0	1.04				7.422			1.5
	9			-																																						0.62				6.872			-
45	-3			0.9		0.83																0.83		10.5			11.6	92		0.87					4.34						146.5	1.01		2.25		7.277			3.6
	-2			1.1		0.77					黄色		无			++++					67(2+)	0.56		7.1			11.9	46		0.86					3.99						141.3	1.07		1.92		7.324	+-		2.4
	-1			1.2		0.71																		6.6			16.8	46		0.83					3.63						141.2	1.08		1.96		7.394			1.8
	0			0.8		0.68						褐色										0.40		6.3	/		13.9	35		0.91			3.94		3.60			143.9			137.9	1.07		1.99		7.459		浑浊	5.2
	1			0.6																		0.46		5.1			10.2	25							3.19						137.6	0.98				7.530			4.5
	2			0.9																				6.0											3.35						143.2	1.06				7.431			4.9
	3			0.9																				6.7											3.33						148.4	1.12				7.395			8.2
	4			0.8		0.36					黄色	褐色	无	无					阳性		>330(3+)	0.40	无	17.3			3.8	42		1.17					3.74		无				151.7	1.10		2.01		5.50	1.0(1+)		5.2
	5			1.2																				5.4											3.08						149.0	1.04				7.409			6.9
	6			1.3		0.46																		15.8			3.4	33		1.22					3.78						154.6	1.17		2.18		7.421			20.8
	7			1.2																		0.30		0.9											3.07						145.3	1.13				7.413			7.3
	8			1.2		0.46																		20.9			6.0	31		1.20					4.06						149.0	1.08		2.19		7.460			20.7
	9			1.1																				6.7											3.62						144.1	1.15				7.390			10.6
	10			1.1																				-											3.55						136.6	1.15				7.369			3.4
	11			1.0		0.55																0.26		17.9			6.0	31		1.09					3.78						142.0	1.08		2.16		7.376			3.8
	12			0.4																				3.8											3.88						135.2	1.12				7.374			2.8
	13			0.8																				3.1											3.28						134.5	1.09				7.372			6.9
	14			0.8																				-											3.51						138.1	1.15				7.380			6.3
	15			0.6		0.52																		17.7			3.2	25		0.97					3.51						139.0	1.13		2.04		7.373			6.4
	16			0.8																				4.8											3.54						131.6	1.13				7.410			3.8
	17			0.9																				6.4											3.38						128.2	0.99				7.519			7.2
	18			0.4																				4.3											3.88						131.1	1.05				7.435			2.8
	19			0.8																				4.4											3.64						133.1	1.12				7.449			1.1
	20					0.34																		15.1			5.0	53		0.97					3.63						134.0			2.23
	21			0.7																				4.7											3.45						128.1	1.10				7.411			2.6
	22			0.8																				3.1											3.73						125.2	1.05				7.428			2.9
	23			0.9																				1.7											3.84						127.4	1.15				7.395			11.9
	24			0.7		0.51																		15.1			2.9	29		1.17					4.85						135.5	1.24		2.25		7.358			2.0
	27			0.6																				-											3.80						138.6	1.07				7.410			0.6
	30			0.2		0.76																		17.8			2.3	93		0.99					6.08						125.1	1.28		2.37		7.347			1.5
	31			0.7																				7.7											4.63						120.7	1.33				7.345			1.3
	32			0.7																				5.9											4.35						130.3	1.31				7.322			1.1
	33																					0.29		14.5			2.2	56		0.87					4.28						135.3			2.18
46	-2			0.8		0.9																		11.8			13.9	41		0.6					4.32						132.5	0.79		1.46		7.315			2.7
	-1			0.8		0.33																5.48		26.3			9.6	67		0.53					4.81						143.3	0.61		1.28		7.353			8.3
	0			1.1		0.21																13.66		7.9			10.7	72		0.67					3.8						141.1	0.65		1.28		7.363			46.5
	1			1.3		0.21																		9.8			12.5	74		0.66					3.71						135.8	0.93		1.31		7.417			60.2
	2			1.5																				9.5											3.54						141.5	0.85				7.257			40.5
	3			1		0.2																16.74		9.5			3.7	44		0.95					3.06						140	0.88		1.59		7.401			12.3
	4			1.6		0.21																		9.4			3.6	36		1.12					3.17						149.3	1		1.92		7.349			45.2
	5			1.4																		9.59		7.7											3.5						141.2	1.05				7.362			5.8
	6			1.2																				10.1											2.77						146.2	0.93				7.435			7.3
	7			0.9																				9.7											3.74						154.6	1.01				7.41			8.8
	8					0.25																		21.3			4	18		1.32					3.73						159			2.05
	9			1.1		0.2																2.69		10.4			3.3	55		0.94					3.37						146.7	0.95		1.88		7.387			68.3
	10			1																															3.42						139.5	0.91				7.445			6
	11			0.8																				8.5											3.75						140.3	0.95				7.437			7.8
	12			1		0.22																5.54		19.8			2.5	28		0.86					3.79						138.6	0.97		1.81		7.436			5.1
	13			0.7																				7											3.93						136.8	1.03				7.428			3.3
	14			1.1																				7.8											3.59						148.5	0.99				7.337			43.1
	15			0.8		0.32																1.05		7.3			2.2	31		0.88					3.83						140.6	1		2.01		7.382			2.9
	16			0.9																				8.5											4.25						149.4	1.12				7.357			2.6
	18			0.7																				7.7											3.79						154.1	1.14				7.389			3.6
	19					0.27																0.27		21.9			1.9	56		0.76					4.17						161.8			2.07
	20			0.9																				8.9											3.75						151.5	1.06				7.442			3.9
	21			0.7																				8.5											3.73						147.5	1.06				7.456			2.5
	22			0.7																				11.2											4.01						143.7	1.09				7.46			3.9
	23			0.8																				9.1											3.86						142.7	1.07				7.406			2.7
	25					0.37																0.24		19.8			1.6	27		0.61					4.19						140.6			2.03
	27			0.9																				8.9											4.48						130.2	1.09				7.402			3.9
	30			0.8																				15.1											3.73						130.8	1.06				7.462			2.2
47	-1					0.23					黄色		无								>330(3+)	0.59		23.2			3.3	62		0.74					3.74						142.0			2.07		6.00	阴性
	0			0.8		0.33						黄色												3.3	/		2.2	52		0.61			6.69		3.05			155.1			134.4	1.04		2.06		7.389		浑浊	4.8
	1			0.7		0.22						黄色												2.2	/		2.5	33		0.70			7.25		3.80			142.1			132.8	1.07		1.75		7.382		浑浊	0.8
	2			0.7		0.17																		28.6			2.3	89		0.62					4.47						150.7	1.05		1.93		7.373			6.4
	3			0.2		0.17																24.87		7.7			8.6	136		0.57					3.26						137.8	0.99		1.94		7.476			3.1
	4			0.7		0.18																		5.3			13.2	101		0.62					3.59						139.9	0.99		2.14		7.508			7.0
	5			0.7		0.19					黄色		无								33(1+)			24.2			725.8	39		0.62			4.70		3.93			153.3			144.9	0.97		1.91		6.50	1.0(1+)		2.2
	6			0.7																		5.72		5.9											4.33						138.1	1.13				7.371			2.3
	7			0.7		0.31																		4.6			4.4	38		0.53					3.91						137.0	0.99		1.95		7.399			0.9
	8			0.7																				4.6											4.18						135.1	1.11				7.400			0.9
	9			0.7																				4.5											3.66						134.9	1.10				7.345			1.2
	10			0.7		0.42																		4.8			3.0	33		0.50					4.11						134.9	1.01		2.00		7.419			1.9
	11			0.8																				4.6											3.84						134.2	0.92				7.478			6.8
	12			0.7																				4.0											3.39						133.6	0.94				7.489			1.5
	13			0.9		0.38																0.23		6.2			3.0	44		0.38					3.54						134.8	0.98		2.04		7.471			15.1
	14			0.8																				4.7											3.07						132.6	0.90				7.462			3.3
	15			0.7																				4.5											3.51						132.6	1.06				7.479			1.3
	16			0.7		0.32					黄色	黄色	无								阴性	0.25		13.0	/		4.0	57		0.40			4.72		3.60			85.8			141.0	0.99		1.98		6.00	阴性	浑浊	5.4
	17
	19																							16.8			3.4	58		0.36					4.00						135.9			2.17
	20			0.7																				7.1											3.42						136.8	1.02				7.421			0.5
	21			0.8																				5.5											4.37						134.4	1.13				7.431			0.6
	22			0.6																				-						0.34					3.73						134.3	1.12		2.44		7.468			0.6
	25			0.6		0.47																		14.8			2.9	22		0.31					3.81						136.0	1.03		2.09		7.400			0.3
	26			0.5																				3.5											3.58						132.9	1.05				7.393			0.1
	29			0.7																				-0.2											4.09						136.7	1.04				7.425			2.2
	30			0.8		0.54																		4.1			3.0	19		0.93					3.86						141.0	1.06		2.12		7.413			2.1
	31			0.6																				4.4											3.67						138.4	1.09				7.413			3.6
	32			0.6																				4.0											3.89						138.7	1.10				7.401			1.2
	33			0.8																				3.7											4.25						136.4	1.26				7.395			0.9
	34					0.64																0.09		16.1			4.5	23		0.72					4.44						140.0			2.33
	35			0.6																				4.6											3.49						137.1	1.15				7.441			0.9
	39			0.3		0.72																		17.7			5.0	43		0.76					4.68						135.9	1.25		2.56		7.451			1.9
4	0			0.9		0.98																0.08		22			6.1	35		0.9					4.14						143	1.09		2.28		7.392			0.8
	1			0.9																				8.4											3.84						140.1	1.04				7.409			1.2
	3
48	-2			0.7		1.46					黄色		无								33(1+)			17.4			12.7	60		0.74					3.79						134.2	0.89		1.74		5.50	10.0(3+)		4.6
	-1			0.8		0.41																9.16		22.0			9.3	97		0.76					4.65						137.8	0.78		1.73		7.196			>70.0
	0			0.9		0.23																17.71		17.3			9.2	64		0.75					4.27						147.2	0.92		1.74		7.295			3.9
	1			0.7		0.24																7.27		15.9			8.2	55		0.86					3.51						145.0	1.00		2.33		7.327			0.6
	2			0.7		0.25																4.62		14.1			5.5	40		0.89					4.14						146.0	1.03		2.16		7.456			1.2
	3			0.7		0.25																2.16		17.8			7.5	42		0.91					3.78						147.0	1.16		2.22		7.472			4.6
	5			0.7		0.49																		19.5			6.5	40		0.83					4.57						136.4	0.98		1.99		7.503			1.5
	6			0.7																		0.89		8.8											3.64						131.7	0.96				7.491			1.7
	7			0.6		0.32																1.61		5.8			10.3	28		0.87					3.61						126.4	0.97		1.99		7.468			0.5
	8			0.7																				9.1											3.82						130.6	1.25				7.437			2.1
	9			-																				-											-						-	-				-			-
49	-1					0.11																		18.0			14.5	145		0.76					4.72						132.6			1.44
	0			1.3		0.12																24.21		18.9			7.8	87		0.71					3.70						136.0	0.76		1.42		7.351			2.7
	1					0.13						茶色												20.0	/		3.1	66		0.85			4.52		4.85			140.0			142.9			1.78				微浑
	2			1.1		0.11																		20.3			3.1	41		0.82					4.20						143.2	0.95		1.81		7.343			0.7
	3			1.1		0.12					深黄色		无								33(1+)			23.9			2.9	49		0.96					4.06						155.1	1.02		1.91		7.312	+/-		11.5
	4					0.10																		15.7			2.2	48		0.97					3.74						157.1			1.84
	5																					53.02
	6			0.7		0.13																		9.5			3.6	47							3.41						158.9	1.01				7.431			0.4
	7																					20.71
	8			0.8		0.11																		12.7			4.3	60		0.69					4.47						159.0	0.97		1.77		7.392			1.3
	9			0.7		0.11																9.39		19.8			7.4	85		0.64					4.39						158.0	0.99		1.83		7.339			0.6
	10			0.6		0.11																12.70		14.6			7.0	76		0.91					4.34						156.4	1.04		1.90		7.409			0.0
	12			0.4		0.12																		18.6			1.6	69		0.82					4.49						152.1	1.12		2.01		7.373			0.7
	13			0.6		0.13																		11.9			2.6	53							4.37						151.1	1.12				7.320			0.4
	14																					9.83
	15			0.7		0.15																		10.5			0.5	70							4.05						151.3	1.07				7.331			0.4
	16																					7.03
50	-1
	0			1.1		0.25																		28			13.5	65		0.86					4.22						144.4	0.96		1.83		7.408			2.3
	1			1.1																				19.2											3.55						142.5	0.96				7.393			59.9
	2					0.2																2.11		25.7			2.4	43		0.86					3.78						144.1			2.06
	5					0.27																		20.1			0.7	39		0.76					3.87						148.1			2.01
	8					0.35																0.98		16.9			1.2	46		0.73					4.18						152.7			2.06
	13					0.44																		21.2			0.9	49		0.65					3.99						138.2			2.22
	16			0.7		0.23																		16.8			2.5	29		0.55					4.34						139.7	1.07		1.9		7.331			0.1
	17			0.6		0.42																		5.8			2	30							4.13						134.7	1.06				7.39			0.2
	18					0.71																1.91		18.9			3.2	27		0.71					4.83						141.9			2.25
	21					0.63																0.36		13.5			1.5	30		0.66					3.27						141			2.28
	28			0.6																				5.9											4.01						126.1	1.03				7.469			4.2
51	-1																					1.64
	0			0.6		0.18																		8.2			2.7	22		0.62					2.65						128.9	1.11		2.04		7.329			2.2
	1			0.6		0.2																6.1		15.6			1.6	21		0.76					3.65						137	1.07		2.05		7.38			0.1
	2			0.7		0.18																		17.7			1.4	17		0.8					3.7						137.3	1.1		2.09		7.393			1.3
	3			0.6		0.25																		17			2.5	19		0.79					3.63						134.6	1.03		2.09		7.425			3.4
	4			0.3																				7.7											4.05						128.6	1.02				7.424			3.9
	5			0.6																				7.2											3.83						128.1	1.09				7.395			0.2
	6			0.7																				6.9											4.18						125.8	1.05				7.409			0.1
	7			0.7		0.21																		23.1			2.5	18		0.81					4.26						127	1.06		2.17		7.395			0.3
	8			0.6		0.25																		10.5			1.5	15		0.82					4.28						129	1.04		2.18		7.399			0
	9			0.8		0.28																		21.6			3.5	15		0.78					4.23						132	1.03		2.15		7.391			0.2
	10			0.8																				7.1											3.98						130	1.04				7.367			0.2
52	-5
	-4			0.7		0.37																0.84		22.5			7.9	52		0.45		1199			4.84						139.1	0.53		1.1		7.274			0.5
	-3			0.8		0.38																		7.6			12.6	51		0.49					3.56						134.8	0.51		1.05		7.398			0.7
	-2			1		0.4																		8.4			16.5	60		0.62					3.2						136.1	0.56		1.18		7.492			0.6
	-1			1.5																															3.44						134.3	0.73				7.442			6.3
	0			1.6		0.27																0.39		21.5			16.6	34		0.72					4.3						144	0.93		1.7		7.391			4.9
	1			1.2		0.21																0.23		17.3			10.5	22		0.8					3.81						147	0.92		1.9		7.437			7.6
	2			1.1																				5											4.29						144.8	1.02				7.435			3.8
	3			1.1		0.18																0.17		13.8			10.7	47		1.09					4.8						149.2	1		1.95		7.456			4.5
	4																					0.15
	5			1.5		0.27																		15.7			8.4	76		0.89					4.69						145.7	1.03		1.95		7.45			3.8
	6			1.2																				4.6											4.67						141.7	1.05				7.411			4.8
	7			0.8		0.4																		16.7			7	56		0.85					4.14						139.6	1		1.84		7.45			1.9
	8			1.3																		0.16		3.9											4.1						137.6	1.01				7.426			1.5
	9			0.8																				4.5											3.63						142.2	1				7.485			4.2
	10			0.8																				3.6											3.24						145.2	1.05				7.398			2.6
	11			0.7		0.32																		17.6			4.7	44		0.96					4.05						151	1.09		2.02		7.4			1.9
	14			0.8		0.33																		7.6			6	65		0.81					4.05						144.2	1.02		1.87		7.461			2.7
	15			0.9																		0.08		6.1											3.83						137.6	1.02				7.416			3.7
	16			0.8																				9.3											3.43						135.9	0.98				7.484			4
	17			0.8		0.24																		13.9			4.3	41		0.83					3.97						147	1.05		1.89		7.408			2.5
	20			0.8																				8.4											3.17						137.5	1.03				7.487			2.5
	21			0.8		0.32																		21.5			5.7	37		0.86					3.82						141	1.05		2.09		7.466			1.1
	23			0.7		0.39																		19.1			4.7	34		0.82					4.19						136.2	1.07		2.14		7.47			2
	27			0.8		0.34																		19			2.5	56		0.69					4.25						132.4	1.11		2.06		7.454			0.7
53	-3					1.62																		22.1			25.6	73		0.92					3.29						132.2			1.61
	-2			0.7		1.25																0.39		20.3			27.9	76		0.92					3.72						126.6	0.76		1.54		7.377			4.2
	-1			0.8																															3.74						127.4	0.8				7.512			1.2
	0			0.8		0.33																0.56		16.1			14.8	44		0.84					4.18						134.2	0.87		1.61		7.453			1.8
	1					0.27																0.91		20.4			15.8	37		0.79					3.88						137.1			1.62
	2			0.8		0.21																0.74		4.4			12.8	31		0.82					3.13						142.5	0.96		1.78		7.49			2.1
	3			0.3																				4.7											3.58						149.9	1.02				7.462			4.1
	4			0.9		0.2																		15			7.9	39		0.92					3.6						164.2	0.95		1.9		7.442			4.5
	5			0.7																		0.27		9											3.24						160.5	1.06				7.527			5.4
	6			0.7																				9.7											4.16						153.6	1.01				7.487			4.7
	7					0.25																0.3		15.3			7.4	44		0.89					3.51						156			1.93
	10			0.8																				2.8											3.7						148.2	1.05				7.382			5.5
	12			0.7		0.32																		14.6			1.7	47		0.95					3.61						152.1	1.04		1.86		7.404			1.4
	14			0.7																				7.4											3.63						151.3	0.99				7.515			7.6
	15			0.8		0.31																		4.9			2.7	36		0.87					3.89						148.4	1.03		1.85		7.476			5.6
	16			0.8		0.36																		22.4			3.8	61		0.72					3.53						159.7	0.94		1.94		7.535			9.8
	17			0.6																				7.9											3.47						156	1.05				7.522			5.5
	19			0.7		0.39																		13.5			4.4	69		0.67					3.59						158.6	1.01		1.96		7.454			4
54	0			0.1		0.17																		9.3			10.4	87		0.64					3.59						146.3	0.98		2.13		7.483			9.2
	1					0.2																1.6		7.8			2.6	107		1.08					3.15						147			1.98
	5					0.36																		13.1			5.5	67		1.05					3.89						151			1.92
	6			0.3																		0.86		10.1											3.38						145.3	1.02				7.418			2.6
	7					0.28																		16.8			3.2	50		0.84					3.46						142.1			2
	8			0.8																				10.3											3.6						141.5	1.06				7.437			1.1
	10			0.7																				9											3.43						139.2	1.05				7.42			2.4
	13			0.8		0.58																		19.1			2.8	46		0.77					3.75						136	1.05		2.21		7.442			2
55	0			1.1		0.18																		6.3			13.6	47		0.99					3.38						134.1	0.9		1.77		7.353			4.4
	1			0.9		0.12																5.53		8.1			9.6	30							3.17						140.4	0.91				7.44			1.4
	2			0.7																		3.69		6.2			7.8	24							3.4						143.7	0.94				7.454			2.7
	3			0.6																				5.6											3.68						146.1	0.98				7.448			3.3
	4			0.6		0.24																		11.3			9.4	46		1.05					4.13						139.5	0.95		1.97		7.493			3.6
	5			0.6																		0.46		8.7											4.22						134.4	0.95				7.493			2.7
	6			0.5																				10.8											3.78						134.3	1.01				7.472			2.7
	7			0.5		0.5																0.27		8.8			9.8	98							3.64						135.5	0.98				7.455			1.9
	8			0.5																				9.8											3.82						140.4	1				7.477			5.3
	9			0.6		0.5																		17.7			7.9	42		0.9					4.03						146.8	1.02		1.87		7.457			2.7
56	-1			0.7		1.36																		32.9			3.3	60		0.67					4.66						135.5	0.62		1.75		7.137			0.0
	0			1.0		0.95																89.29		11.2			0.8	144		0.66					3.57						142.1	0.71		1.34		7.277			41.0
	1			1.1		0.27																		9.4			2.7	9135		0.90					3.89						140.8	0.83		1.55		7.269			36.6
	2			1.0		0.27																		11.4			4.4	2064		1.01					3.53						139.9	0.87		1.58		7.276			54.6
	3			1.0		0.25																67.39		10.8			3.3	334		1.00					3.33						139.8	0.90		1.48		7.371			34.5
	4			0.9		0.38																27.58		10.4			4.3	111		1.00					3.63						140.2	0.95		1.82		7.404			36.6
	5			0.9		0.43																		8.1			5.4	80		1.01					3.93						139.4	0.88		1.87		7.413			23.4
	6			0.9		0.51																		10.3			3.6	58		1.01					4.12						137.7	0.82		1.86		7.409			36.3
	7			0.8		0.59																		11.6			4.4	51		0.90					3.41						132.1	0.87		1.87		7.434			3.3
	8			0.7		0.58																		12.3			7.0	61		0.83					3.20						133.6	0.97		2.00		7.453			1.6
	9			0.7		0.48																2.56		23.7			3.4	35		0.89					3.73						139.7	1.00		1.93		7.450			1.2
	11			0.6		0.37																		24.4			1.8	35		0.70					3.17						138.9	0.99		1.91		7.418			2.3
	12																					3.52
	13					0.27																		23.7			1.2	20		0.65					3.72						134.0			1.87
	15			1.2		0.17																		11.6			1.4	30		0.64					3.80						131.9	1.00		1.91		7.355			44.6
	17			0.7		0.25																		25.6			1.0	31		0.66					3.50						137.3	0.87		1.70		7.348			2.7
	18			0.6																				14.5											3.36						132.0	0.95				7.363			3.0
57	-3					0.24																		20.7			1.1	18		0.65					4.9						139.1			1.84
	-2			0.5		0.29																		11.3			1.2	21		0.65					3.95						135.7	1.02		1.67		5.5			0.7
	-1			0.6		0.23																		9.4			0.5	24		0.65					3.56						136.2	1.08		1.75		7.298			0.5
	0			0.8		0.24																2.69		9.9			0.9	28		0.61			3.63		3.28			146.9			139.3	1.03		1.83		7.274			8.5
	1			0.7		0.17																2.77		24.4			1.3	21		0.66					3.77						150.1	0.99		1.86		7.397			7.1
	2			0.7																				12.3											3.62						151.6	1.01				7.369			3.4
	4					0.24																					1.2	36
	5			0.5																		2.91		15											4.07						148.5	1.01				7.408			4.5
	7			0.8		0.13																3.95		11.5			2.4	113							3.6						150.4	1.09				7.423			3.3
	8			0.6																				12											5.13						142.3	1.02				7.41			2.9
	10			0.3		0.14																4.12		10			2	121							5.13						132.3	0.94				7.438			1.5
	11			0.7																				9.3											5.23						132.9	1.03				7.391			2.2
	12			0.7																				13.9											4.7						131.2	1.08				7.334			0.7
	13																																5.35					144.7
	14			0.3		0.14																4.14		14.5			5.7	99		0.73					4.71						121.5	1.03		2.27		5.5			8.4
	15			1																				7.9											3.74						138.4	1.03				7.41			35.2
	16					0.15																4.1					7.6	87
	17			0.3																				9.6											6.59						131.9	1.1				7.392			1.4
	18			0.8		0.14																2.97		11.9			14	68							4.42						135.9	1.19				7.348			0.3
	19			0.7																				11.8											3.07						139	1.11				7.316			2.1
	20			0.8																				13.8											3.12						138.1	1.08				7.32			1
	21			0.8		0.18																1.93		13.7			3.1	97							3.37						140.6	1.08				7.327			1
	22			0.8																				13.9											3.62						142.8	1.1				7.321			1.3
	23			0.3																				15.7											4.33						140	1.14				7.309			1
	24			0.7		0.3																2.78		15.7			1.3	87							5.44						139.2	1.03				7.303			0.6
	25			0.7																				16.8											4.5						142.5	1.08				7.353			0.6
	26					0.18																		30.4			6.4	69		1.01					4.92						151.2			2.37
58	0			0.5		0.22																4.63		15.3			1.4	41		1.05					3.87						134.5	0.88		1.91		5			2.3
	1			0.5																				22.2			1.2	84							3.56						135.4	0.94				7.339			1.7
	2																										0.5	77
	3			0.5																				25.9			0.3	90							3.01						134.4	0.86				7.337			2.5
	4			0.7																				26.1											3.67						129.1	0.78				7.325			2.5
	5			0.8																				14.4			2.4	84							3.39						134.7	1				7.278			31.7
	6			0.5																				14.5											3.6						126.8	0.86				7.282			2.8
	7			1.5		0.29																3.48		27.2			0.3	60		1.89					3.86						133.6	0.93		1.78		7.293			0.5
	9			0.8		0.22																		8.5			1.1	97							3.85						130.6	0.94				7.309			39.1
	10			0.7																				10.5											3.18						133.3	0.88				7.318			5.8
	11			0.8																		4.7		5.8			5.2	73							4.22						135.8	1.12				7.272			34.5
	12			0.7																				7.8											3.66						139.8	1.13				7.348			52.2
	13			0.9																				5.3											3.89						135	1.14				7.292			48.7
	14			0.5		0.08																4.63		6			3.6	44							3.74						132.1	1.14				7.331			0.6
	15			0.6																				7.2											4.63						134.9	1.14				7.296			35.1
	16			0.6																				6.2											4.09						133.9	1.08				7.347			0.3
	17			0.9																				6.9											3.74						131.8	1.14				7.291			32.8
	18			0.9																		0.95		5.3			5	112							6.88						132.7	1.09				7.349			38.1
	19			0.9																				8.1											4.03						132.9	1.23				7.262			34.2
	20			0.6																		1.62		16.8			3.7	92							3.99						140	1.04				7.321			0.8
	21			0.8																				4.6											3.05						133.3	1.11				7.301			51.8
	22			0.6		0.09																		13.3			13.9	96		0.94					5.18						140	1.07		2.09		7.409			0.9
	23			0.6																				4.8											4.69						133	1.08				7.39			0.7
	24			0.9																				5.6											3.98						131.3	1.2				7.313			28.1
	25			0.9		0.05																2.02		9			17.4	77		0.93					3.48						131.6	1.23		2.29		7.239			17.9
	26			1		0.17																		23.1			3.1	77		0.89					3.82						142.8	0.88		2		7.304			19.3
	27			1		0.33																8.53		24.7			16.2	1395		0.76					3.64						139.9	1.04		2.14		7.324			24
	28			0.9		0.14																		11.8			27.6	483		0.88					4.25						134.1	1.02		2.18		7.287			20.5
	29			0.8																				27.2			28.1	201		0.88					4.39						142	1.02		2.31		7.344			0.7
	30			1.1		0.05																		41.3			36.5	95		0.91					4.56						146.2	0.94		2.13		7.272			14.5
59	-47			0.6		1.22																0.28		16.8			16.3	362		0.82					4.56						138.8	0.99		2.04		5.5			2.1
	-46			0.8																				8.1											3.75						128.3	0.98				7.341			9.1
	-45			0.7																				9.2											3.21						131.4	0.91				7.391			4.5
	-44			0.5		0.4																		22.4			4.6	21		0.78					2.73						136.9	0.81		1.83		7.625			0
	-43			0.5																				5.8											3.5						129.4	0.83				7.53			2.8
	-42			0.6		0.59																0.43		22.3			3	22		0.89					3.79						132.8	0.89		1.89		7.499			0.8
	-40			0.6																				6.7											3.92						122.5	0.89				7.464			1.4
	-39			0.5																				5.3											3.64						122.4	0.91				7.449			1
	-37					0.7																		20.2			1.9	19		0.92					4.71						126.1			2.07
	-35			0.5																				7.2											5.01						119.5	0.92				7.597			0
	-32					0.87																		18.1			3.3	25		0.85					4.98						131			2.16
	-30			0.6																				8.3											4.82						120.1	0.92				7.508			5.3
	-29			0.5		0.64																0.26		6.6			7.9	18		0.67					3.78						118.6	0.88		1.92		7.573			3.1
	-28			0.5																				4.9											3.6						121.4	0.93				7.493			1.2
	-26					0.42																0.24		17.9			2.9	51		0.81					3.87						147.3			1.95		6
	-22					0.39																0.1		17			2.2	24		0.73					3.2						132.7			2.09
	-21																																													7
	-18																					0.14
	-17					0.45																		17.4			3.1	22		0.72					3.76						132			2.02
	-15			0.6		0.41																		3.8			3.8	21		0.66					3.47						121.9	0.97		2.04		7.466			2.9
	-14			0.4																				3.3											3.11						121.7	0.89				7.59			0.3
	-12			0.5																				3.3											2.89						125.2	0.92				7.547			0.2
	-10			0.3		0.16																2.52		20.3			1.7	17		0.72					3.32						137.1	0.89		1.94		7.547			0
	-9					0.25																		18.4			0.6	16		0.8					3.27						144.3			2.04
	-8			0.5																				2.8											4.04						128.9	0.86				7.607			0
	-7			0.6		0.42																1.56		18.7			2.1	26		0.73	0.34				4.11	84.46				224.6	135.3	0.91		1.95	1.33	7.495			6.2
	-6			0.6																				5.7											2.91						133.2	0.98				6			0
	-5			0.5		0.13																1.05		3.8			4.2	38		0.77					3.15						128.2	0.92		2.02		7.524			0.5
	-4			0.5																				4.3											3.29						131.2	0.94				6			0.3
	-1			1																				3.1											3.51						132	0.86				7.412			16.6
	0			0.8		0.3																8.12		10.1			1.7	16		0.71					3.21						140.9	1.01		1.88		7.413			1.7
	1			0.8																				1.9											3.62						143	0.95				7.489			8.3
	2			0.4		0.46																2.97		14.6			7.4	24		0.82					4.84						153	0.99		2.15		7.496			3.7
	3			0.8																				6.8											3.75						145.9	0.99				7.464			1.8
	5			0.7		0.39																					2.4	10							3.57						147.6	0.98				7.473			3.3
	7			0.7																		0.56		-2.9											4.59						139	0.88				7.44			12.4
	9			0.7																				3.5											5.18						133.8	0.96				7.429			3.7
	10			0.7		0.53																		13.2			4.4	27		0.84					3.79						127.6	1		2		7.464			2.1
	12			0.7		0.6																		5.7			7.3	14							4.11						133.4	1.11				7.438			2
	13					0.63																0.2					0.6	20
	14			0.7																				4.9											4.26						133.4	1.11				7.411			1.4
	16			0.8		0.68																0.14		4.6			3.7	15							4.22						130.8	1				7.5			7.1
	17
	20
	21			0.7		0.71																0.1		3.4			1.9	16							4.37						134.8	1.02				7.461			1.3
	22
	24			0.7		0.75																0.05		6			6.8	14							3.7						137.8	1.08				7.452			3.7
60	0			1.2		0.47						血性										>100.00		10.3	/		6.1	2513		0.81			5.15		3.60			151.8			139.5	0.81		1.36		7.363		浑浊	2.9
	1			1.2		0.35																62.98		8.5			14.2	147		0.75					3.98						136.6	0.86		1.62		7.402			3.1
	2			1.1																				9.4											3.59						136.4	0.95				7.364			11.4
	3			0.8		0.17																11.43		8.7			15.1	747		1.24					3.67						135.3	1.00		1.93		7.404			4.0
	4			1.0																				11.7											3.21						138.6	0.98				7.408			7.4
	5			1.2		0.18																		10.0			5.8	65							3.99						137.0	1.12				7.303			33.5
	6			0.8																				9.3											4.10						138.0	1.11				7.389			1.6
	7			1.1		0.23																2.89		8.4			5.1	35							4.31						137.6	1.10				7.361			51.1
	8			0.2																				-											3.97						133.3	1.02				7.369			2.1
	9			1.1																				-											4.18						135.5	0.79				7.326			52.6
	10					0.35					黄色		无								33(1+)	2.29		26.8			3.2	24		0.96					4.21						138.0			2.09		5.50	阴性
	11			0.9																				12.2											3.85						136.2	1.07				7.341			0.5
	13			0.9																				12.1											5.04						147.1	1.11				7.399			14.7
	14			0.8		0.32					黄色		无								33(1+)	1.06		12.2			4.1	26		0.78					4.30						149.8	1.06		2.28		7.421	阴性		2.9
	16			0.7		0.46					黄色		无								67(2+)			-			6.6	22		0.66					4.27						153.6	0.97		2.29		7.453	阴性		1.6
	17			-																		0.64		-											4.88						146.6	1.10				7.411			-
	18					0.35																		19.9			7.5	24		0.63					4.56						156.0			2.06
	19																					1.75
	20			0.8																				6.5											4.13						153.3	1.08				7.435			1.1
	21			0.3		0.38																0.76		6.3			4.9	37		0.78					4.24						153.0	1.09		2.09		7.400			1.8
	24																																		4.58						146.9
	25					0.42																		19.9			5.9	41		0.60					4.12						142.6			2.13
	27																																		5.02						131.7
	28					0.39																		23.1			3.8	16		0.59					4.59						142.3			2.28
	30					0.31																0.81		16.3			3.6	12		0.57					3.90						137.7			2.16
	31			0.9		0.14																		6.9			2.5	14		0.59					3.39						140.8	0.95		1.88		7.455			0.1
	32			0.7																				8.6											3.61						142.1	1.02				7.411			4.0
	33																										10.6	19
	34			0.7		0.11																		6.2			3.5	20		0.48					3.98						140.7	1.16		1.88		7.334			0.4
	35			0.7																				7.0											3.72						138.4	1.11				7.394			3.0
	36			0.7																				8.4			2.8	23		0.43					3.28						135.5	0.97		2.00		7.382			0.4
	37			-																		0.75		7.9											4.62						136.0	1.01				7.378			-
	38			0.7																				5.8											3.74						134.8	0.99				7.395			0.0
	39			0.6		0.25																		-			2.1	21							3.77						134.5	1.01				7.367			0.5
	40			0.7																				-											3.73						135.2	0.96				7.353			0.6
	42																					0.28
	43					0.25																0.28					2.0	22
	45																							24.6						0.40					4.07						146.0			1.99
	46			0.7																				7.5						0.31					3.17						136.6	0.90		1.81		7.423			0.3
	47			0.7																				6.0											3.34						137.1	0.99				7.421			0.7
	50					0.41																0.11		20.4			2.5	25		0.61					4.48						134.0			2.35
	56																							26.4						0.68					4.91						132.0			2.54
	64																							27.6						0.69					4.91						140.7			2.60
	71					0.57																		8.8			2.7	31		0.60					4.87						132.0			2.54
	75			0.7																				11.4											4.49						134.8	1.24				7.400			2.1
	80					0.60																		22.9			4.6	51							4.79						138.3
	84					0.64																		19.5			3.2	54							5.15						135.0
61	0			0.9		0.39																0.1		17			2.3	14		0.41					3.94						133	1		2.08		7.415			0.4
	4					0.47																		19.4			1.9	19		0.43					3.94						133			2.21
	5																					0.08
	8					0.71																0.09		14.3			2.6	14		0.62					3.92						140.1			2.2
	11					0.77																		19.6			5	27		0.71					4.43						137			2.26
	17					0.73																0.31		21.3			3.6	16		0.6					4.23						134			2.32
	20					0.65																		18.3			5.5	20		0.65					4.39						135			2.37
	21																					0.09
	25					0.4																0.04		18.8			2.1	14		0.87					4.11						136			2.2
	31					0.45																		21.8			4.1	21		0.73					4.43						137.9			2.26
	32
	34					0.74																0.08
	37					0.87																		18.6			2.8	46		0.71					4.34						140.2			2.24
	42					0.94																		16.6			0.9	26		0.57					3.61						134.4			2.4
	43																					0.13
	46					0.91																		23.4			1.4	38		0.65					4.16						140			2.35
	49					0.69																		17.5			4.6	30		0.69					4.18						140			2.53
	57					0.74																		19.8			5.9	25		0.69					4.04						138.7			2.41
62	-1					0.14																		21.3			4.9	43		0.82					3.51						136.7			1.98
	0			0.8																				8.8											3.51						137.5	1.05				7.369			3.2
	1																																													6.5
	2					0.2																		19.5			4	26		1.04					4.19						147.5			2.05
	3			0.8																		1.46		6.1											3.79						148.4	1.06				7.436			0
	4			0.5																				5.2											3.85						149.6	1.06				7.425			1.2
	5					0.22																		21.8			5.1	39		1.04					4.41						152.8			2.12
	7			0.7																				5.5											3.28						141	0.97				7.451			6.3
	8			0.5																				3.3											3.86						144.2	1.01				7.442			1.8
	9					0.23																		19.6			7	20		1.1					4.33						151.6			2.26
	10			0.7																		0.76		7.5											3.31						143.4	1.02				7.438			5.5
	11			0.7																				5											3.11						146.2	1.07				7.456			0.7
	14			0.7																				7.1											3.58						140.7	1.02				7.468			4.9
	15					0.17																		19.6			5.7	63		0.76					4.31						140.1			2.02
	16			0.8																		1		6.5											3.57						136.1	1.01				7.501			7.3
	17			0.9		0.09																		38.8			1.2	37		0.75					7.07						153.2	1.05		1.96		7.476			3.7
	18			0.7		0.22																		9.6			0.5	1259		0.6					4.04						141.8	0.82		1.85		7.433			1.1
	19			0.7		0.07																		3			4	798		0.75					3.51						148.2	0.97		1.9		7.428			0.7
	20			0.9																				3.1											3.71						154.2	1.01				7.387			0.6
	21			0.8		0.1																		6.8			9.9	239		1.02					4.44						158.8	1.08		2.14		7.444			15.8
	22			0.8		0.09																		4.6			3.4	78		0.81					3.49						159.6	1.09		2		7.39			1
	23			0.7																				32											4.32						166.2	0.74				7.201			0.8
	24			0.7		0.26																		43.9			4.9	1287		0.93					3.95						164.3	0.87		2.52		7.255			6.7
63	-1					0.13																		16.1			3.5	47		0.72					4.47						130.5			1.59
	0			0.7		0.12																22.53		5.3			5.1	61		0.77					3						140.1	0.75		1.57		7.405			1.2
	1			0.6																				6.7			8.4	50							3.4						140.7	0.89				7.397			2.7
	2			0.7																		8.83		7.5											3.65						139.4	0.93				7.191			5.7
	3			0.9		0.14																7.16		8			3.5	66							3.76						140.2	0.85				7.293			11.2
64	-9					0.68																		29.1			5.4	76		0.49					3.87						127.9			1.25
	-8			0.7		0.36																15.67		26.3			10.4	85		0.52					5.19						134.9	0.34		0.87		5			8.1
	-7			0.9		0.33																		22			14.6	70		0.52					3.15						146.7	0.41		1.03		7.35			6.4
	-6			1		0.28																		11.3			8.5	45		0.52					3.02						140.2	0.52		0.97		5.5			2.7
	-5			0.9		0.2																		27.9			9.4	38		0.64					3.78						152.3	0.48		1.17		7.482			3.3
	-4					0.27																9.83		21.3			6.5	46		0.68					3.77						158.4			1.22
	-3			0.9																				5											3.88						150.1	0.66				7.388			3.5
	-2					0.24																		11			6.4	62		0.77					3.96						147.1			1.26
	-1			0.9																				23.9			3.6	60		0.63			4.2		4.52			159			149.8	0.68		1.24		7.377			6
	0			0.6		0.37																34.76		22.3			2.4	45		1.2			4.36		4.41			162.7			157.1	0.88		1.68		7.353			0.4
	2			0.8		0.16																		33.8			1.9	130		2.64					3.99						156.1	0.86		1.81		7.266			1.4
65	-1																					2		14.4											3.55						150.8					5.5
	0			0.7		0.46																		8			7	16		0.94					4.03						147.9	1.18		1.93		7.37			1.6
	1			0.7		0.49																0.69		5.7			5.4	43							3.21						152.5	1.09				7.392			2.8
	2			0.7																				5.6											3.6						149.1	1.09				7.396			3.4
	3			0.8																				3.9											3.14						146.8	1.03				7.438			0.8
	4			0.7		0.26																0.45		25.8			5.9	27							3.64						157.8	0.97				7.524			3.9
	5			0.6																				-3.7											3.01						140.5	0.94				7.482			1
	6			0.8		0.21																6.07		18.1			0.1	16							4.02						145.1	1.07				7.417			12.2
	7			0.9																				1.6											3.88						136.7	1.01				7.417			0.9
	8			0.1																															4.02						139.5	1.01				7.467			2
	9					0.28																		21.2			8.4	20							4.03						143.3
	12			0.7																				3.3											3.84						133.8	1.12				7.445			3.8
	13			0.6																				5.6											4.06						133.5	1.11				7.449			1.7
	14			0.7		0.31																		2.8			5.4	18							4.46						132.6	1.09				7.447			5.2
	15			0.7																															4.9						127	1.11				7.441			2.9
	16			0.7																				4.8											4.12						132.5	1.06				7.443			3
	17			0.7																				2.7											4.04						128.3	1.02				7.456			2.2
	18			0.7		0.36																0.21		4.2			4.3	14		0.71					5.31						133.1	1.13		2.14		7.458			1.9
	19			0.7																				3.6											4.25						133.1	1.11				7.437			2.2
	20					0.28																0.52		19			5.5	19		0.75					4.21						133.6			2.21
	21			0.7																				6.3											3.77						131.1	1.1				7.437			17.8
	22			0.7																				5.4											4.6						133.3	1.11				7.415			0.9
	23					0.35																		15.1			5.1	20		0.81					5.01						137			2.27
	24			0.8																				2.9											4.31						131.6	1.1				7.439			1.1
	25			0.7																				6.5											3.49						135.4	1.15				7.458			1.7
66	-1					0.34																19.97		27.6			4.4	43		1.78					4.59						136.3			1.39		5.5
	0			0.7		0.45																		10.4			8.1	42							4.08						136.6	0.93				7.39			3.2
	1			0.8		0.44																4.55		22			10.1	18		1.28					4.28						146.5	0.98		1.86		7.316			1.8
	2
	3			0.7		0.29																					4	21							3.73						144	1.1				7.334			0.1
	4					0.28																		19.9			5.5	35		0.62					3.88						144.1			2.01
	6																										5	57
	7																					0.72
	9			0.7		0.34																		14.5			4.1	68		0.86					4.06						147.4	1.02		1.99		7.423			0.4
	10																																													5.5
	11			0.5																		0.25		-0.2											3.73						142.2	0.98				7.455			3.6
	12			0.6																				6.1											3.9						154.4	1.04				7.448			2.8
	13			0.7		0.41																		6.8			2	122							3.84						147.2	0.95				7.429			0.9
	14			0.7																		0.26		8.3											4.26						151.4	0.99				7.378			5
	15			0.8																				7.8											5.45						147.6	0.96				7.441			2.2
	16			0.8																		0.2		6.9			3.9	107							5.53						143.2	1.04				7.395			3.6
	17
	19																					0.23					2.9	82
	20			1.1																				8.2											4.31						148.6	1.15				7.318			0
	21					0.49																0.21		19			1.8	50		0.92					4.26						144.8			2.22
	22			0.8																				9.3											3.47						140.6	1.09				7.36			0.4
	23					0.42																0.18		13.8			2.2	29		0.63					4.07						139.8			2.08
	24																																4.29					144.6
	25			0.7																				9											3.26						136.4	1.05				7.48			3.4
	26					0.42																0.12		13.1			4.2	21		0.68					4.16						138.4			2.18
	28			0.6																				7.3											3.9						134.5	1.08				7.416			1
67	-2					0.75																11.22		25.9			5.7	57		0.49					5.47						137.9			1.21
	-1			0.7		0.41																		8.3			2.8	137		0.45					3.58						134.9	0.56		0.96		7.345			0.6
	0			0.8		0.45																		10.3			3.2	214		0.44			3.31		3.15			144.7			140.6	0.51		1		7.297			1.4
	1			0.9		0.56																		8.2			5.7	179		0.57					3.28						144.9	0.81		1.54		7.282			3.1
	2			0.8		0.42																2.63		21.8			3.2	158		0.69					3.57						155.3	0.7		1.77		7.342			4.6
	3			1		0.37																		19.4			2.8	140		0.71					2.91						156.1	0.83		1.44		7.344			2.3
	4			0.7		0.62																0.8		23.4			3.9	245		0.8					3.4						166.8	0.89		1.57		7.401			4.5
	5			0.8																				5.9											3.35						166.2	0.93				7.421			3.1
	6			0.7		0.61																		17.2			6.1	577		0.97					3.61						172	0.91		1.8		7.392			3.2
	7			0.7																				7.9											4.32						156.7	0.85				7.361			1.4
	8			0		0.35																4.74		27.9			2.5	407		1.05					4.89						154	0.86		1.72		7.338			2
	9			0.8		0.28																		32.8			2.2	401		1.21					4.45						153	0.88		1.84		7.236			0.3
	10			0.8																																						0.77				7.285			1.2
68	0			0.8		0.26																		-0.2			8.2	51		0.9			3.54		3.32			156.8			150.3	1.01		2.02		7.517			2.8
	1			0.4																															3.8						150.2	1				7.494			2.5
	2			0.9																				2.7											3.9						142.7	0.93				7.543			0
	3			0.7		0.58																		2.7			12.3	49		0.86					3.62						141.1	0.98		1.74		7.462			1
	4			0.8		0.31																		13			5.8	42		0.78					4.11						140	1.03		1.98		7.424			1
	5					0.25																8		15.4			8	44		0.81					4.41						140.5			1.76
	6			0.8		0.2																28.93		5.8			13.5	42		0.8					3.32						139.5	1.14		1.88		7.421			1.4
	7			0.7		0.17																		7.6			9.3	36							3.78						143.1	1.15				7.419			0.7
	8			0.8		0.08																		9			19.2	34							3.45						143.3	1.13				7.374			0.8
	9			0.9																		10.51		9.8											3.98						144.7	1.26				7.368			4
	10			0.8																				9.8											3.79						146.6	1.27				7.358			1.5
	11			1		0.06																3.77		10.5			22	21		0.77					3.93						146.3	1.28		2.44		7.323			3.1
	12
	13			1		0.06																		12.2			23.7	29							3.24						146.2	1.15				7.319			1.2
	14			0.8																		5.26		7.8									3.79		3.8			151.5			145.5	1.06				5.5			1.5
	15			1		0.09																8.16		14.5			39.4	25		0.64					4.32						140.8	1.1		2.22		7.174			18.9
69	-1			0.6		1.89					血尿		无								330(3+)			25.6			6.8	314		0.74					5.37						135.4	0.87		1.75		7.50	阴性		0.0
	0			0.8		1.88																		27.3			5.9	200		0.83					4.91						136.5	0.88		1.95		7.357			5.2
	1			0.7		0.85																25.16		6.1			12.0	78		0.95					4.41						129.2	1.06		1.85		7.436			8.9
	2			0.8		0.90																		7.1			14.3	64		1.03					3.67						131.2	0.80		2.23		7.371			22.7
	3			0.6																				8.4											3.82						128.9	1.15				7.430			0.2
	4			0.7		0.94																		8.4			10.1	51		0.92					3.57						128.0	1.06		2.18		7.385			0.3
	5			0.5		0.82																		21.0			4.9	35		0.82					3.93						132.1	0.99		1.81		7.339			0.0
	6			0.0																				7.5											3.78						132.5	0.96				7.465			1.8
	7			0.7		1.15																		21.0			8.1	27		0.71					4.01						139.5	0.98		1.90		7.425			0.0
70	-2											黄色		无					弱阳性				无														无
	-1			0.6		0.41					黄色		无			++++					33(1+)	1.82		4.1			7.2	23		0.74					3.30						137.8	0.85		1.38		7.486	1.0(1+)		0.1
	0			0.5		0.68																		3.6			6.2	14							3.78						133.7	0.87				7.419			1.3
	1			0.6																				2.2											3.48						131.2	0.88				7.405			0.0
	3			0.6		0.41						黄色										0.51		4.5	24		3.2	13		0.79			3.91		3.48			139.4			131.3	0.94		2.55		7.453		浑浊	0.1
	4			0.4																				7.1											3.43						136.7	1.15				7.400			2.5
	5					0.27																0.36		18.3			2.4	18		0.85					4.24						137.5			1.84
	6			0.5																				3.5											3.99						134.0	0.99				7.450			1.6
71	0			0.7		0.40																		4.0			7.9	20		0.82					3.64						135.1	0.94		1.51		7.412			0.5
	1					0.40																0.72		21.8			4.6	36		0.97					3.68						140.0			1.94
	2			0.5																				3.9											3.69						134.3	1.01				7.431			0.0
	3			0.5		0.41																		20.9			5.7	51		0.87					3.72						136.8	0.97		2.03		7.466			1.2
	4			0.6																		0.51		5.9											3.82						127.5	0.94				7.463			1.8
	5			0.5																				3.8											3.21						129.5	0.93				7.462			3.3
	6			0.4																				4.9											3.35						131.2	0.94				7.494			2.4
	7			0.5																				6.2											3.37						139.3	0.99				7.473			3.7
	8			0.5		0.26																0.28		22.4			1.6	65		1.21					4.29						146.1	1.01		1.96		7.435			0.0
	9			0.5																				4.8											3.24						142.6	1.01				7.477			2.7
	10			0.4																				5.4											3.45						143.3	1.02				7.475			0.5
	11			0.0																				7.3											3.35						142.6	0.99				7.507			4.9
	12			0.4																				4.5											3.41						143.2	1.02				7.485			0.6
72	-2			0.9																				4.7											3.29						139	0.71				7.441			9
	-1			0.9																		1.98		5.3						0.77					3.46						140.2	0.81		1.46		7.437			8.8
	0			1		0.37																2.33		4.9			6.9	43					3.66		3.96			149.1			144.6	1.03				7.425			1.6
	1			1		0.23																1.88		8			7.7	37							4.18						151.6	1.09				7.438			1.7
	2			0.6																				6.4											3.55						162.4	1.12				7.49			1.4
	3			0.8																				6.5											3.45						162.2	0.97				7.419			1.8
	4			0.8																		0.28		7.2			7.2	41							3.72						158.7	1.01				7.42			8.9
	5
	6			0.4																				4.1											3.74						139.1	1				7.466			6.5
	8					0.41																1.42		18.1			6.7	29		0.83					3.49						139			1.82
73	-1					0.21																		21.1			5.4	49		0.84					2.99						135.7			1.47
	0			1.1		0.2																3.6		5.9			6.1	48							3.85						140.6	0.97				7.395			3.5
	1			0.7																				7.2											3.84						149.2	1.02				7.446			2.1
	2			0.8																				7.9			8.8	27							3.79						151.8	1.04				7.422			2.1
	3			0.6																		1.35		5.8											4.07						139.2	0.92				7.379			2.7
	4
	5			0.8																		0.71		4.6			2.8	56							3.58						143.7	1.02				7.397			0.7
	7			0.7																		0.37		5.8			3.9	127							3.91						146	0.94				7.401			2.9
	9			0.9																				3.7											3.73						137.7	1.05				7.473			17.5
	11			0.8																				2.6											4.76						129.9	0.97				7.461			0.3
	12																					0.14					5.4	48
74	0			0.9		0.30						褐色												5.9	/		5.8	25		0.88			4.28		3.65			152.6			143.7	1.01		1.81		7.416		浑浊	3.1
	1			0.7		0.20						黄色												7.2	/		4.0	25					2.26		3.86			152.6			150.4	1.01				7.406		透明	2.8
	2			0.7																		0.19		4.3											3.50						152.9	0.98				7.497			3.2
	4					0.30						褐色										0.21		16.7			2.9	41		0.74			3.62		4.30			159.8			153.1			1.82				浑浊
	5			0.7																				4.3											4.01						141.4	1.00				7.470			2.1
	6			0.7																				-											4.60						139.4	1.03				7.462			0.2
	7			0.8																				2.4											3.76						137.1	0.98				7.453			4.8
	8			0.7																				5.0											3.16						137.4	1.00				7.417			0.6
	9			0.6		0.17																0.22		5.8			3.8	47							4.17						137.1	1.02				7.435			0.8
	10											黄色													4								4.03					147.2										浑浊
	11			0.7																				3.3											3.65						134.0	1.04				7.446			0.9
	12											黄色													/																							浑浊
	13					0.26																		18.9			8.6	29		0.97					4.14						136.7			2.11
	15			0.7		0.25																		2.4			5.9	19		0.78					3.51						133.4	1.03		1.84		7.466			0.2
	17			0.7																				2.9											3.59						131.5	0.99				7.498			0.9
	19					0.16																0.46		22.3			12.6	16		0.98					4.74						141.5			2.18
	21										黄色		无								阴性																									6.00	2.0(1+)
	22					0.11																		19.3			8.9	17		0.85					4.13						134.0			2.06
	23			0.7		0.12																		7.0			3.5	12		0.82					3.83						133.6	0.97		2.20		7.488			0.4
	24					0.08																		23.8			9.9	15		0.84					3.64						146.0			1.95
75	-1					0.28																		24.1			4.5	40		1.07					4.44						140.1			2.07
	0			0.8		0.38																6.75		16.2			4.7	34		1.18					4.07						152.1	1.1		1.98		7.376			4.9
	1			0.8		0.29																4.29		7.3			7.5	232		1.26					3.84						152.6	1.04		2.24		7.447			5.1
	2			0.7		0.22																		8.4			9.6	242		1.09					3.03						157.6	0.98		1.94		7.466			1
76	-8			0.7		0.32																6.28		25.4			13.9	87		0.55					4.19						134.3	0.49		1.13		7.365			2.6
	-7			0.8								黄色		无					弱阳性				无	9.0											3.39		无				130.1	0.54				7.425			1.6
	-6			0.9																				7.5											3.37						129.9	0.54				7.470			0.8
	-5			1.0		0.20																		20.7			14.5	65		0.87					4.03						135.6	0.72		1.48		7.503			2.7
	-4			1.1																				8.1											4.53						129.6	0.99				7.498			0.9
	-3			0.8		0.13																		19.3			7.6	42		0.80					5.17						133.0	1.04		1.98		7.469			0.5
	-2			0.8		0.13																		22.0			6.2	38		0.78					4.81						131.4	0.95		2.02		7.510			0.3
	-1			0.7																				9.4											4.46						127.8	0.97				7.536			0.1
	0			0.8		0.13						浅褐色										1.12		4.6	/		3.5	32					4.58		3.99			136.9			139.1	1.02				7.373		微浑	1.3
	1			0.8		0.07																6.29		3.7			6.5	29							3.63						150.9	1.09				7.390			4.4
	2			0.9																				3.0											3.61						154.7	1.12				7.376			3.3
	3			1.0		0.08					黄色		无								10(+/-)			1.6			4.3	20		1.21					4.25						158.8	0.99		1.95		7.352	1.0(1+)		2.1
	4			0.7																		3.20		2.3											3.08						157.5	0.96				7.393			2.5
	5			0.8																				1.8											4.06						151.9	1.05				7.356			1.4
	6			1.0		<0.08																1.79		0.8			8.4	30							3.54						147.6	0.94				7.447			12.8
	7			0.6																				3.6											3.60						147.0	0.98				7.450			0.4
	10			0.8		0.06																		7.8			4.8	43							2.92						141.1	0.95				7.484			0.6
	11			0.8																		1.00		3.9											3.54						142.1	1.03				7.436			1.3
	12			0.7		0.06																4.38		4.0			3.1	45		0.74					3.74						140.8	0.89		1.82		7.406			0.8
	13
77	0			0.8		0.32																0.60		6.9			1.2	92		1.06					3.25						142.4	0.98		1.83		7.446			10.9
	1			1.0																				7.0											3.97						139.9	0.94				7.385			6.6
	3			0.6																				11.5											3.84						148.2	1.04				7.457			7.5
	6					0.43																		13.1			8.5	100		0.93					4.06						145.6			2.17
78	-2			0.6		1.06					黄色	黄色	++	无			2.80			阴性	阴性	1.11	无	6.3			7.5	16		0.72					3.74		无				141.8	1.11		2.22		5.50	阴性		1.1
	-1			0.6																				4.5											3.78						141.4	1.13				7.470			6.7
	0			0.7		0.62																0.63		4.3			7.2	8		0.77					4.44						140.3	1.18		2.23		7.389			2.4
	1			-		0.58																		-			8.9	13		0.89					-						-	-		2.06		-			-
79	0			0.6		0.27																1.03		3.3			1.5	8		0.61					3.22						130.8	0.98		1.97		7.480			0.7
	1			0.3																				5.2											4.09						125.9	0.96				7.481			1.7
	2			0.7		0.17																		6.5			1.4	25		0.65					4.03						133.2	0.98		1.81		7.374			0.6
	3			0.7																				3.1											3.48						128.9	0.97				7.439			1.9
	4					0.21																0.47		14.4			2.5	10		0.83					3.97						131.0			1.98
	5			0.7		0.43																4.89		15.3			7.8	17		0.44					3.73						142.4	0.97		1.92		7.464			1.0
	6			0.7																				4.7											3.71						139.6	1.00				7.424			0.3
	7			0.6																				7.0											3.72						138.2	1.01				7.447			3.9
	8			0.7		0.17						黄色												18.2	4		5.4	20		0.83			4.41		3.93			140.5			140.5	0.98		1.93		7.473		微浑	1.0
	9			0.7																				5.2											3.95						133.6	0.98				7.478			0.9
	11			0.6		0.21																1.51		18.8			2.2	17							3.93						137.0	0.94				7.444			0.4
	12
	13			0.7		0.12																		4.5			1.8	14							3.91						132.6	0.92				7.407			0.6
	14			0.8																				3.4											4.00						130.7	0.94				7.431			0.6
	15																							18.1											4.97						134.4
	16			0.6																				4.9											3.95						130.2	0.98				7.452			0.3
	17			0.6																				5.2											4.12						130.7	1.03				7.429			0.2
	18					0.35																		17.8			3.5	15							4.66						139.0
	19			0.6		0.53																		4.6			7.1	15		0.66					3.17						133.8	0.89		2.16		7.494			1.8
	20			0.3		0.48																		5.1			16.5	11							3.86						131.8	1.06				7.439			2.4
	21			0.7																				6.4											3.73						127.2	1.02				7.454			1.2
	22			0.7																				8.2											3.86						130.6	1.07				7.417			0.5
	23					0.41																0.81		19.4			6.1	15							5.44						140.8
	24			0.3																				5.6											3.50						131.3	1.05				7.398			1.1
	26			0.7																				10.5											3.52						134.8	1.04				7.420			1.7
	27					0.51																		21.9			4.4	12							3.99						137.0
	28			1.0		0.57																		21.3			6.2	15							5.22						140.3	1.10				7.384			66.8
80	-2					0.24																		28.8			11.5	14068		0.82					4.23						125.1			1.90
	-1			0.7		0.12					黄色	黄色	5-7	无						阳性	67(2+)	22.30	无	24.0			6.0	4821		0.87					3.82		无				129.9	0.87		1.85		6.00	+-		0.8
	0			0.8		0.10																		7.1			6.5	2050		0.98					3.26						125.0	0.83		1.98		7.414			5.2
	1			0.8																				11.6											3.17						138.3	0.92				7.407			2.7
	2			0.7		0.19																4.17		10.8			5.7	495							3.61						143.9	1.01				7.462			7.3
	3											黄色		无						阳性			无														无
81	-1					0.09					茶色		2-3								330(3+)	9.12		28.0			6.7	87		1.25					4.49						137.4			2.19		5.00	1.0(1+)
	0			0.8		0.10																		15.0			1.6	45							4.77						129.0	1.01				7.269			2.7
	1			1.0		0.09																		17.2			10.6	42		1.10					3.88						139.4	1.05		2.01		7.375			33.4
	2			1.0																				8.3											4.37						132.0	1.09				7.363			31.3
	3			0.8		0.08																		20.3			10.4	72		1.04					4.96						134.9	1.06		2.12		7.392			4.1
	4			1.0																				8.3											4.42						131.1	1.11				7.350			42.2
	5			0.9		0.09																2.11		32.0			4.2	64		1.05					4.75						137.4	0.99		2.03		7.406			0.7
	6			0.8																				10.2											3.81						126.9	1.07				7.356			0.7
	7			0.6		0.11																8.56		27.6			6.1	34		1.09					4.65						134.0	1.04		2.18		7.294			1.0
	8			0.3		0.12																		10.2			1.9	31							3.52						130.6	1.05				7.377			2.1
	9			0.9																		7.32		17.3											4.33						125.7	0.94				7.337			1.9
	10			0.8																				15.2											3.21						132.2	0.81				7.439			1.9
	11			0.7																				16.6											3.83						131.1	0.79				7.393			2.3
	12			1.0																				22.3											3.25						132.8	0.35				7.354			59.2
	13			1.1		0.20																2.78		14.4			6.3	26		0.93					3.73						127.0	0.88		2.13		7.272			54.3
	14			0.8		0.12																2.85		32.2			2.4	27		1.08					5.14						134.3	0.94		1.95		7.281			1.6
	15			0.7																				13.7											2.94						127.7	0.90				7.350			1.6
	16			1.0		0.15																1.48		11.4			2.1	27		1.17					3.62						135.7	1.08		2.23		7.385			42.7
	17			1.1																				9.4											3.38						132.2	1.06				7.365			44.3
	18			1.1		0.17																		11.1			1.0	19		1.07					3.27						135.4	1.09		2.14		7.369			52.3
	19			0.9																				12.6											3.80						133.9	0.97				7.391			5.0
	20
	21			0.8								褐色												11.8	/								7.20		4.09			143.2			130.3	0.99				7.406		浑浊	0.6
	22			0.8		<0.08																3.22		11.0			1.5	20		0.96					3.32						133.1	1.01		1.95		7.381			0.9
	23			0.9																				15.1											3.51						135.4	0.90				7.405			13.7
	24			0.9		<0.08																2.96		33.4			1.4	17		1.00					3.68						141.8	0.86		1.84		7.348			13.1
	25			0.9																				10.4											3.35						136.0	1.06				7.381			28.8
	26			0.7		0.10																		24.6			3.8	18		0.89					3.86						137.4	1.06		2.08		7.310			3.9
	27			0.9																		1.39		11.1											3.54						132.7	0.77				7.332			25.6
	28			0.8								黄色												6.3	2								3.78		3.61			137.9			130.6	1.08				7.262		浑浊	4.7
	29			0.9		0.08					深黄色		无								167(2+)	9.55		17.2			3.3	25		0.84					3.54						138.6	0.93		1.77		7.265	+/-		21.4
	30			1.0																阳性				17.7											3.56						141.5	0.89				7.098			13.9
82	-5			-		0.94					深黄色		无				7.44				阴性	2.24		25.3			20.1	36		0.63					5.62						126.5	0.73		1.67		7.341	1.0(1+)		-
	-4			0.6		0.32						黄色		无						阴性			无	12.0			21.3	31		0.60					3.52		无				125.9	0.71		1.48		7.337			1.3
	-3			0.7		0.21																		24.2			15.0	36		0.78					3.58						135.5	0.69		1.52		7.495			0.6
	-2			0.6																		0.85		6.3											2.80						132.7	0.84				7.432			3.1
	-1			0.6		0.38																		5.3			6.9	55		1.13					2.63						137.9	0.91		1.89		7.479			0.2
	0			0.9		0.45																		3.4			7.7	56		1.09					3.32						140.2	0.95		1.78		7.395			2.4
	1																					0.16
	2
	4					0.42					黄色		无								67(2+)	0.26		14.1			9.7	67		0.98					3.88						156.2			1.97		6.00	1.0(1+)
	5			0.8																				3.7											3.61						137.7	0.96				7.440			0.4
	6			1.0																				2.4											3.59						134.2	0.98				7.413			20.8
	7			0.8																				4.8											4.02						135.5	1.01				7.440			2.0
	8			0.8		0.21																		6.2			7.3	64		0.97					4.23						134.6	1.00		1.90		7.457			0.9
	9			0.8																				4.8											4.32						131.0	0.95				7.431			17.9
	10			0.9																				6.5											4.10						132.0	1.00				7.492			1.9
	11			0.9																				4.5											4.02						130.0	1.00				7.464			1.5
	12			0.7		0.22																		5.3			7.4	133		0.91					4.18						131.3	0.98		1.99		7.448			1.7
	13			0.8		0.21																		7.6			7.1	96		0.83					3.99						131.0	0.98		2.07		7.465			3.3
	14			0.8																				3.0											3.48						131.4	0.95				7.452			4.2
	15			0.9		0.22																		5.8			7.2	57		0.78					3.97						127.4	0.95		2.10		7.503			4.9
	16			0.7																				4.3											3.84						132.4	0.94				7.508			1.6
	17			0.6																				6.7											3.81						143.3	1.07				7.431			0.6
	18					0.22																		17.6			4.3	40		0.80					4.27						145.3			2.11
	19			0.6																				6.6											3.79						139.3	1.04				7.431			2.1
	21			0.9																				4.4											3.90						137.6	1.07				7.378			17.9
	22			0.8																				6.0											4.14						137.7	1.03				7.419			5.2
	23			0.7																				3.7											3.80						135.0	1.01				7.436			1.8
	24					0.10																		19.1			3.3	34		0.68					4.42						139.5			1.96
	26					0.13																		19.9			5.8	23		0.66					4.61						140.2			2.07
	30					0.35																		18.7			6.2	31		0.70					4.17						132.0			1.91
	31			0.8																				2.9											3.76						123.1	0.92				7.527			0.3
	34					0.31																		19.6			9.8	29		0.55					4.50						132.0			2.16
	35			0.6																		2.69		7.8											3.69						139.4	1.10				7.382			0.9
	36			0.5																				7.0											3.98						134.9	1.10				7.411			0.4
	39					0.46																0.25		23.0			11.0	32							4.66						134.6
83	-1			0.8		0.35																		19.7			21.3	58		0.74					5.25						135.0	0.74		1.76		7.261			1.4
	0			-		0.18																3.12		-			18.8	44		0.74					-						-	-		1.72		-			-
	1			0.9		0.15																		22.3			11.0	36		0.81					4.24						148.1	0.72		1.58		7.315			0.6
	2			1.0																		0.96		9.9											3.07						141.9	0.92				7.354			2.6
	3			0.9																				8.6											3.14						143.5	1.00				7.373			3.0
	4					0.29																0.30		13.8			3.6	30		0.74					3.40						155.5			1.86
	7					0.12																0.27		20.3			7.5	96		0.64					3.98						154.0			1.97
[truncated: 1,587 more rows]
[truncated: 819 more columns]
