# Supplementary material for: Elevated triglycerides level in hospital stay as a risk factor of mortality in patients with severe acute pancreatitis
Source: PLoS One. 2018 Nov 29;13(11):e0207875. doi: 10.1371/journal.pone.0207875 (PMC6264831; doi:10.1371/journal.pone.0207875)
Supplement: S1 Minimal dataset — (ZIP) [file pone.0207875.s006.zip › minimal dataset/set2.xlsx]

## Sheet: Sheet1
pid	医嘱时点	CVP监测	中心静脉压测定	中心静脉置管护理	中心静脉营养液配置	中长链脂肪乳注射液6	中长链脂肪乳注射液6	中长链脂肪乳注射液C8	佳膳	半流质饮食	呼吸机辅助呼吸(无创)	呼吸机辅助呼吸(有创)(持续)	呼吸机辅助呼吸(有创)(间断)	大黄水	安素	小百肽	瑞舒伐他汀钙片	病危	脂溶性维生素注射液	脂肪乳氨基酸(17)葡萄糖(11%)注射液	脂肪乳注射液C14	营养液	血透监测	辛伐他汀片	连续性血液净化	阿托伐他汀钙片	鼻饲
1	0																	1
	1																	1
2	2																	2
	3																	1
	4																	1
	5																	1
	6																	1
	7																	1
	8																	1
	-1											1
	0											1
	1	1										1
	2	1										1
	3	1										1
	4	1										1
	5	1										1
	6	1										1
	7											1
	8	1										1
3	9	1										1
	10	1										1
	11	1										1
	12	1										1
	13	1										1
	14	1										1
	15	1										1
	16	1
	0												1					1
	1												1					1
	2												1					1
	3												1					1
	4												1					1
	5												1					1
	6												1					1
	7												1					1
	8												1					1
	9												1					1
	10												1					1
	11												1					1
4	12												1					1
	13												1					1
	14												1			210		1									1
	15												1			210		1									1
	16												1			210		1									1
	17												1			210		1									1
	18												1			210		1									1
	19												1			210		1									1
	20												1			210		1									1
	0												1
	1												1
	2												1
	3					500							1		180												2
	4					500							1		150												1
	5					500							1		390												2
5	6					500									600												2
	7				1	750
	9				1	250							1
	10				1	250							1
	11					250							1
	12				1	250							1
	13				1	250							1
	14				1	250							1
	15				1	250							2
	16												1
	19												1
	20												1
	21												1
	22												1
	31												1
	32												1
	33												1
	34												1
	35												1												2
	36												1												1
	37												1												1
	38												1
	39												1												1
	58														600												4
	59														600												4
	60														600												4
	61														600												4
	62														600												4
	63														600												4
	64														600												4
	65														600												4
	66											1			600												4
	67											1			600												4
	68											1			600												4
	69											1			600												4
	70											1			600												4
	71	1										1
	72	1										1
	73	1										1
	74	1										1
	75	1										1
	76	2										2						1
	77	1										1						1
	78	1				250						1						1
	79	1				200						1						1
	80	1			1	200						1						1
	81	1			1	200						1						1
	82				1	200						1						1
	83											1						1
	0		1										2					1
	1		1										1					1
	2		1										1					1
	3		1										1					1
	4		1										1					1
	5		2										1					1
	6		1										1					1
	7																	1
	8																	1
	9																	1
	10																	1
	11																	1
	12																	1
	13																	1
	14																	1
	15																	1
	16																	1
	17																	1
	18																	1
	19																	1
	20																	1
	21																	1
	22																	1
	23																	1
	24																	1
	25																	1
	26																	1
	27																	1
	28																	1
	29												1					1
	30												1					1
	31												1					1
	32																	1
	33																	1
	34																	1
	35																	1
	36																	1
	37																	1
	38																	1
	39																	1
	40																	1
	41					500												1	10
	42					500												1	10
	43					500												1	10
	44					500												1	10
	45					500												1	10
	46					500												1	10
	47					500												1	10
	48					500									1440			1	10								3
	49					750									1440			1	20								3
	50					250									1440			1	10								3
	51					250									1440			1	10								3
	52					250									1440			1	10								3
6	53					250									1440			1	10								3
	54					250									1440			1	10								3
	55														1440			1									3
	56														1440			1									3
	57														1440			1									3
	58														1440			1									3
	59														1440			1									3
	60														1440			1									3
	61														1440			1									3
	62														1440			1									3
	63														1440			1									3
	64														1440			1									3
	65														1440			1									3
	66														1440			1									3
	67														1440			1									3
	68																	1	10		500
	69																	1	10		500
	70																	1	10		500
	71																	1	10		500
	72														600			1	10		500						2
	73					500									600			1	20		500						2
	74					500									600	600		1	20		500						4
	75															600		1	10		500						2
	76															600		1	10		500						2
	77															600		1	10		500						2
	78																	1
	79																	1
	80															420		1			500						2
7	81																	1
	82																	1
	83																	1
8	84																	1
	85																	1
	86																	1
	87																	1
	88																	1
	89																	1
	90																	1
	91																	1
	92																	1
	93																	1			250
	94																	1			250
	95																	1			250
	96																	1			250
9	97																	1
	98																	1
	99																	1
	100																	1
10	101																	1
	102																	1
	103																	1
	104																	1
	105																	1
	106																	1
	107																	1
	108																	1
	109																	1
11	110																	1
	111																	1
	112					250												2			250
	113				1	250												1			250
	114				1	250												1			250
	115				1	250												1			250
	116				1	250												1			250
	117				1	250												1			250
	118				1													1			350
	119				1													1			350
	120				1													1			350
12	121				1						1		3					1			250
	122				1								1					1			250
	123												1					1		1440	250
	124				1								1					1			250
	125				1								1					1			250
	126				1								1					1			250
	127				1													1			250
	128				1													1			250
	129				1													1			250
	130				1													1			250
	131				1													1			250
	132				1													1			250
	133				1													1			320
	134				1													1			970
	135				1													1			70
	136				1													1			70
	137				1													1			70
	138																	1			70
	139				1													1			70
	140				1													1			70
	141				1													1			70
	142				1													1			400
13	143										1							1			400
	144				1						1		3					1			400
	0		3															1
	1		1			250
	2		1			250
	3		1			250
	4		1		1
	5		2		1	250
	6		1		1	250
	7		1		1	250
	8		1		1	250
	9		1		1	250
	10		1		1	250
	11		1		1	150
	12		1		1	250									600				10								4
	13		3		1		100								150				10								3
	14		1		1	120									150				10								3
	15		1		1	140									200				10								4
	16		1		1		100												10
	17		1		1		100												10
	18				1	180													10
	23																	1
	24																	1
	25																	1
	26																	1
	27																	1
	28																	1
	29																	1
	0
	-1										1	1						1
14	0		2	1								1						1
	1		1									1
	2		1									1							10	1440
	3		1									1							10	1440
	4		1									1							10	1440
	5		1									1							10		250
	6		1									1							10		250
	7		1									1							10		250
	8		1									1							10		250
	9		1									1							10		250
	10		1									1							10		250
	11		3									2							10		250				2
	12		1									1
15	13		1									1
	14		1									1
	15		1									1
	16		1									1
	17		1									1
	18		1									1
	19											1
	1														600												2
	2														900												3
	7														100												1
	0																	1		1440
	1												1					1
	2												2					1
	3												1					1
	4												1					1
	5												1					1
	6												1					1
	7												1					1
	-2										1							1
	-1										1							1
	0										1							1
	1										1							1
	2										1							1
	3																	1
	4																	1
	5																	1		1440				40
	6																	1		1440				40
	7																	1
	8				1	160												1
	9																	2		2880
	10																	1
	11																	1
	12																	1
	13																	1
	14																	1
	-2										1							1
	-1										1
	0										2							1
	1										1							1
16	2				1						1							1	10		250
	3				1						1							1			250
	4				1						1							1			250
	5				1						1							1			250
	6				1						1							1			250
	7				1						1							1			250
	8				1						1							1			250
	9				1						1							1			250
	10				1						1							1			250
	11				1						1							1			250
	12				1						1							1			250
	13										1							1			250
	14				1						1							1			250
	15				1						1							1			250
	16				1						1							1			250
	17				1						1							1			250
	18				1						1							1			250
	19				1													1			250
	20				1													1			250
	21				1													1			250
	22																	1
	23																	1
	24																	1
	25																	1
	26																	1
	27																	1
	28																	1
	29																	1
	-20																	1
	-19																	1		1440
	-18																	1		1440
	-17												1					2
	-16												2					1
	-15				1	250												1	10
	-14				1	250					2							1	10
	-13				1	250					1							1	10
	-12				1	250												1	10
	-11				1	250												1	10
	-10				1	250												1	10
	-9				1	350												1	10
	-8																	1		1440
	-7																	1		1440
	-6				1	350												1	10
	-5				1	350												1	10
	-4																	1
	0												1		360			1									4
	1												1		360			1									4
	2												1		360			1									4
	3												1		1440			1									12
	4	1											1		720			1									4
	5	1											1		840			1									4
	6	1											1		840			1									4
	7	1											1		2040			1									8
	8	1											1		1200			1									4
	9	1											1		1200			1									4
	10	1											1					1
	11	1											1					1
	12	1											1					1
	13	1											1					1
	14	1											2					1
	0																	1
	1																	1
	2																	1
	3																	1
	4												1					1
17	5																	1
	6																	1
	7																	1
	8																	1
	9																	1
	10																	1
	11																	1
	12																	1
18	13																	1
	14					250												1
	15																	1
	16																	1
	17																	1
	18																	1
	19																	1
	-19																	1			900
	-18				1						1							1
	-17				1						1							1
	-16				1						1							1
	-15				1						1							1
	-14				1						1							1
	-13				1						1							1
	-12				1						1							1
	-11										1							1		1440
	-10										1							1		1440
	-9										1							1		1440
	-8										1							1		1440
	-7										1							1		1440
	-6										1							1		1440
	-5										1							1		1440
	-4										1							1		1440
	-3										1							1		1440
	-2										1							1		1440
	-1											1						1		1440
	0	1										1						1
	1	1										1						1
	2	1										1						1
	3	1										1						1
	4	1										1						1
	5	2										1						1
	6	1										1						1
	7	1										1						1
19	8	1										1						1
	9	1			1	250						1						1
	10	1			1	250						1						1
	11				1	250						1						1
	12				1	250												1
	13	1			1	250												1
	14	1																1
	15	1																1
	16	1			1													1
	17	1			1													1
	18	1			1													1
	19	1																1
	0	1											2					1
	1	1											1					1
	2	1											1					1
	3												1					1
	4	1											1					1
	5	1											1					1
	6	1											1					1
	7	1											1					1
	8	1											1					1
	9	1											1					1
	10	1																1
	11	1											1					1
	12	1											1					1
	13	1											1					1
	14	1											1					1
	15	1											1					1
	16	1											1					1
	17	1											1					1
	18	1											1					1
	19	1											1					1
	20	1											1					1
	21	1											1					1
	22	1											1					1
	23	1											1					1
	24	1											1					1
	25	1											1					1
	26	1											1					1
	27	1											1					1
	28	1											1					1
	29	1											1					1
	30	1											1					1
	31	1											1					1
	32	1											1					1
20	33												1					1
	34												1					1
	35												1					1
	36												1					1
	37												1					2
	38												1					1
	39												1					1
	40												1					1
	41												1					1
	42												1					1
	43												1					1
	44												1					1
	45												1					1
	46	1																1
	47	1											1					1
	48	1											1					1
	49	2											1					1
	50	1											1					1
	51	1											1					1
	52	1											1					1
	53												1					1
	54																	1
	55																	1
	56																	1
	57																	1
	58																	1
	59																	1
	60																	1
	61																	1
	62																	1
	63																	1
	64																	1
	65																	1
	66																	1
	67																	1
	68																	1
	69																	1
	70																	1
	71																	1
	72																	1
	73																	1
	74																	1
	75																	1
	76																	1
	77																	1
	78															240		1									2
	79																	2
	0																	1
	1																	1
	2																	1
	3																	1
	4																	1
	5																	1
	6																	1
	7																	1
	8																	1
	9																	1
	10																	1
	11																	1
	12																	1
	13																	1
	14																	1
	15																	1
	16																	1
	17																	1
	18																	1
	-20										1							2
	-19																	1
	-18																	1
	-17																	1
	-16																	1
	-15																	1
	-14																	1
	-13																	1
	-12																	1
	-11												1					1
	-10												1					1
	-9												1					1
	-8												1					1
	-7												1					1
	-6												1					1
	-5																	1
	-4												1					1
	-3												1					1
	-2												1					1
	-1												1
	0																	1
	1												1					1
	2												1					1
	3												1					1
	4												1					1
	5												1					1
	6												1					1
	7												2					1
	8																	1
	9																	1
	10												1					1
	11																	1
	12																	1
	13																	1
	14																	1
	15										1							1
	16																	1
	17																	1
	18																	1
	19																	1
	-37																	1
	-35												1					1
	-34												1					1
	-33												1					1
	-32												1					1
	-31												1					1
	-30												1					1
	-29												1					1
21	-28												1					1
	-27												1					1
	-26												1					1
	-25												1					1
	-24												1					1
	-23												1					1
	-22												1					1
	-21												1					1
	-20												1					1
	-19												1					1
	-18												1					1
	-17												1					1
	-16												1					1
	-15												1					1
	-14												1					1
	-13												1					1
	-12												1					1
	-11												1					1
	-10												1					1
	-9												1					1
	-8												1					1
	-7												1					1
	-6												1					1
	-5												1					1
	-4												1					1
	-3												1					1
	-2												1					1
22	-1												1					1
	0												1					1					1		2
	1												2					1					1		2
	2												1					1					1		3
	3												1					1					1		2
	4				1								1					1					1		3
	5				1								1					1					1		3
	6												1					1					1		3
	7				1								1					1					1		3
	8												2					1					1		1
	-19																	1		2880
	-18										1							1		1440
	-17										1							1		1440
	-16										1							1		1440
	-15										1							1		1440
	-14										1							1		1440
	-13										1							1		1440
	-12										1							1		1440
	-11										1							1		1440
	-10										1							1		1440
	-9																	1		2880
	-8																	1		2880
	-7																	1		1440
	-6																	1		1440
	-5																	1		1440
	-4	3		1									1					1							2
	-3	1		1									2					1					1		3
	-2	1		1									1					1					1		3
	-1	1		1									2					1					1		3
	0	2											1					1
	1	1											1					1
	2	1											1					1
	3	1											1					1
	4	1											1					1
	5	1											1					1
	6	1											1					1
	7	1											1					1
	8	1											1					1
	9	1											1					1
	10	1											1					1
	11	1											1					1
	12	1											1					1
	13	1											1					1
	14	1											1					1
	15	1											1					1
	16												1					1
	17												1					1
23	18												1					1
	19												1					1
	20												1					1
	21												1					1
	22												1					1
	23												1					1
	24												1					1
	25												1					1
	26												1					1
	27												1					1
	28												1					1
	29												1					1
	30												1					1
	31												1					1
	32												1					1
	33												1					1
	34												1					1
	35												1					1
	36												1					1
	37												1					1
	38												1					1
	39												1					1
	40												1					1
	41												1					1
	42												1					1
	43												1					1
24	44												1					1
	45												1					1
	46												1					1
	47												1					1
	48												1					1
	49												1					1
	50												1					1
	51												1					1
	52												1					1
	53												1					1
	54												1					1
	55												1					1
	56												2					2			250
	57												1					1			250
25	58				1								1					1			70
	59				1								1					1			70
	60												1					1			250
	61												1					1			250
	62												1					1			400
	63																	1			250
	64														1680			1									4
	65														1680			1			250						4
	66														1680			1									4
	67														1680			1									4
	68														1680			1									4
	69														1680			1									4
	70														1680			1									4
	71														1680			1									4
26	72																	1
	73																	1			250
	74																	1			250
	75																	1
	76																	1
	77																	1
	78																	1			250
	79																	1
27	80				1													1			370
	81																	1
28	82																	1
	83					250												1
	84																	1
	85																	1
	86												1					1
	87												1					1
	88												1					1
	89												1					1
	90												1					1
	91																	1
	92																	1
	93																	1
	94																	1
	95																	1
	96																	1
	97																	1
	98																	1		1440
	99																	1
	100																	1
	101																	1
	102																	1
	103																	1
	104																	1
	105																	1
	106																	1
	107																	1
	108																	1
	109																	1
	110																	1
	111																	1
	112																	1
	113																	1
	114					250												1
	115																	1			250
	116																	1
	117					250												1
	118																	1
	119																	1
	-1												1					1
	0	1											1					1
	1	1											1					1
	2	1											1					1
	3	1											1					1
	4	1											1					1
	5	1											1					1
	6	1											1					1
	7	1											1					1
	8	1											1					1
	9												1					1
	10												1					1
	11												1					1
	12												1					1
	13												1					1		1440
	14												1					1		1440
	15												1					1		1440
	16												1					1		1440
	17												1					1		1440
	18												1					1		1440
	19												1					1
	20												1					1
	21												1					1
	22												1					1
	23												1					1
	24	1											1					1
	25	1											1					1
	26	1											1					1
	27												1					1
	-12				1						1							1
	-11	1									1		2					2
	-10	2											1					1
	-9	1											2					1
	-8	1											1					1
	-7	1			1								1					1	10
	-6	1											1					1
	-5	1			1								1					1	10
	-4	1											1					1
	-3	1											1					1
	-2	1			1	250							1					1	10
	-1	4				250							3					1	10
	0	1											1					1
	1	1											1					1
	2	1											1					1
	3	1											1					1
	4	1											1					1
	5	1											1					1
	6	1											1					1
	7	1											1					1
	8	1											1					1
	9	1											1					1
	10	1											1					1
	11	1											1					1
	12	1											1					1
	13	1											1					1
	14	1											1					1
	15	1											1					1
	16	1											1					1
	17	1											1					1
	18												1					1
	19												1					1
	20												1					1
	21												1					1
	22												1					1
	23												1					1
	24												1					1
	25												1					1
	26												1					1
	27												1					1
	28												1					1
	29												1					1
	30												1					1
29	31												1					1
	32												1					1
	33												1					1
	34												1					1
	35												1					1
	36										1							1
	37										1							1
	38										1							1
	39										1							1
	40																	1
	41																	1
	42																	1
	43																	1
	44																	1
	45																	1
	46																	1
	47																	1
30	48																	1
	49																	1
	50																	1
	51																	1
	52																	1
	53																	1
	-18																	1
	-17										2							1
	-16										1							1
	-15										1							1
	-14										1							1
	-13										1							1
	-12																	1
	-11										1							1		1440
	-10										1							1		1440
	-9										1							1		1440
	-8										1							1		1440
	-7																	1		1440
	-6																	1		1440
	-5																	1		1440
	-4																	1		1440
	-3																	1		1440
	-2																	1		1440
	-1										7							1		1440
	0	1									1		1					1		1440
	1	1											1					1		1440
	2												1					1		1440
	3				1								1					1
	4												1					1		1440
	5				1								1					1
	6				1													1
	7																	1		1440
	8																	1		1440
	9																	1
31	10																	1
	11																	1
	12																	1
	13																	1
	14																	1
	15																	1
	16																	1
	17																	1
	-1												1					1
	0												1					1		1440
	1												1					1		1440
	2												1					1		1440
	3												1					1	10		260
	4				1								1					1	20		260
	5				1								1					1	20		250
32	6				1								1					1	20		250
	7												1					1	20		250
	8					250							1					1	20
	9				1								1					1	20		250
	10				1						1		1					1	20		250
	11				1													1	20		250
	12				1													1	20		250
	13																	1	20
	-1										1							1
	0	1											2					1
	1	1											1					1
	2	1											1					1
	3	1											1					1
	4	1											1					1
	5	1											1					1
	6	1											1					1
33	7												1					1
	8																	1
	9																	1
	10																	1
	11																	1
	12																	1
	-5																	1
	-4				1													1
	-3					250												1
	-2					250												1
	-1					250
	0				1													1			50
	1				1													1			50
	2				1													1			50
	3				1													1			50
	-1																	1
	0																	1
	1																	1
	2																	1
	3																	1
	4																	1
	5																	1
	6																	1
	7																	1
	8																	1
	9																	1
	-1																	1
	0	1									1							1
	1	1									1							1
	2	1									1							1
	3	1									1							1
	4	1									1							1
	5	1									1							1
	6	1									1							1
	7	1									1							1
	8	1									1							1
	9	1									1							1
	10																	1
	11																	1
	12																	1
	13																	1
	14																	1
	15																	1
	16																	1
	17																	1
34	18																	1
	19																	1
	20																	1
	21																	1
	22																	1
	23																	1
35	24																	1
	25																	1
	26	1																1
	27	1											1					1
	28	1											1					1
	29	1											1					1
	30	1											1					1
	31	1											1					1
	32												1					1
	33												1					1
	34												1					1
	35					350												1	10
	36					350												1	10
	37																	1
	38																	1
	39																	1
	40																	1	10		350
	41																	1	10		350
	42																	1	10		350
	43										1							1	10		350
	44										1							1	10		350
	45										1							1
	46										1							1
	47																	1
	48																	1	10		300
	49																	1	10		300
	50																	1	10		300
	51																	1	10		300
	52																	1
	53																	1
	54																	1
	55																	1	10		250
	56																	1	10		250
	57																	1	10		250
	58																	1	10		250
	59																	1	10		250
36	60																	1	10		250
	61																	1	10		250
	62																	1	10		250
	63																	1	10		250
	64																	1	10		250
	65																	1	10		250
	66																	1	10		250
	67																	1
	68																	1			300
	69																	1			300
	70																	1			300
	71																	1			300
	72																	1			300
	73																	1			300
	74																	1			300
	75																	1			300
	76																	1			300
	77																	1			300
	78																	1			300
	79																	1			300
	80																	1			300
	81																	1			300
	82																	1			300
	83																	1			300
	84																	1			300
	85																	1			300
	86																	1			300
	87																	1			600
	88																	1			300
	89																	1
37	90																	1
	91																	1
	92																	1
	93																	1
	94																	1
	95																	1
	96																	1
	97																	1
	98																	1
	99																	1
	100								120									1									2
	101								120									1									2
	102								120									1									2
	103																	1
	104																	1
	105																	1
	106																	1
	107																	1
	108																	1
	109																	1
	110																	1
	111																	1
	112																	1
	113																	1
	114																	1
	115																	1
	116																	1
	117																	1
	118																	1
	119																	1
	120																	1
	121																	1
	122																	1
	123																	1
	124																	1
	125																	1
	126																	1
	127																	1
	128																	1
	129																	1
	130																	1
	131																	1
	132																	1
	133																	1
	134																	1
	135																	1
	136																	1
	137																	1
	138																	1
	139																	1
38	140																	1
	141																	1
	142																	1
	143																	1
	144																	1
	-1												1
	0												2					1							1
	1												1					1					1		3
	2												1					1		1440					1
	3				1	250							1					1	10				1		2
	4				1	300							1					1	10				1		2
	5				1	300							1					1	10				1		3
	6				1	350							1					1	10				1		2
	7				1	300							1					1	10				1		2
	8				1	250												1	10				1		1
	9																	1
	10				1	200												1	10
	11																	1
	12				1	400												1	10						1
	13				1	400												1	10				1		1
	14				1	400												1	10
	15				1	250												1	10
	0												1					1
	1												1					1
	2												1					1
	3												1					1
	4												1					1
	5												1					1
	6												1					1
	7												1					1
	8												1					1
	9												1					1
	10												1					1
	11												1					1
	12												1					1
	13												1					1
	14												1					1
	15												1					1
	16												1					1
	17												1					1
	18												1					1
	19												1					1
	20												1			210		1									1
	21												1			210		1									1
	22												1					1
	23												1					1
	24												1					1
	25												1					1
39	26												1					1
	27												1					1
	28												1					1
	29												1					1
	30												1					1
	31												1					1
	32												1					1
	33												1					1
	-1				1						1							1
	0	3											2					1
	1	1											1					1
	2	1			1	500							1					1
	3	2			1	500							1					1
	4	1			1	500							1					1
	5	1			1	500							1					1
	6	1			1								1					1			250
	7	1																1	20	1440
	8	1									2		1					1	10	1440
	9																	1		1440
	10																	1		1440
	11																	1		1440
	12																	1		1440
	13																	1		1440
	14																	1		1440
	15																	1		1440
	16																	1
	0												2					1		1440
	1												1					1		1440
	2												1					1		1440
	3												1					1		1440
	4												1					1		1440
	5												1					1		1440
	6					250							1					1
	7												1					1
	8												1					1
	9															360		1									2
	10															360		1		1440							2
	11												1			360		1		1440							2
	12															360		1									2
	13															360		1									2
	14															360		1									2
	15															360		1									2
40	16																	1
	17																	2
	18																	1
	19																	1
	20																	1
	21																	1
	22																	1
	23																	1
	24																	1
	-2																	2
	-1				1						1							2
	0	1									1		1
	1	1											1
	2	1											1
	3	1											1												1
	4	1											1												1
	5	1											1												1
	6	1											1												1
	7	1											1												1
	8	1											1												1
	9	1											1												1
	10	1											1												1
	11	1											1												1
	12	1											1												1
	13	1											1												1
	14	1											1												1
	15	1											1												1
	16	1											1												1
	17	1											1												1
	18	1											1
	19												1					1
41	20												1					1
	21												1					1
	22												1					1
	23												1					1
	24												1					1
	25												1					1
	26												1					1
	27												1					1
	28												1					1
	29												1					1
	30												1					1
	31												1					1
	32												1					1
	33												1					1
	34												1					1
	35												1					1
	36												1					1
	37												1					1
	38												1					1						40
	39												1					1						40
	40												1					1						40
	41												1					1						40
	42												1					1						40
	43												1					1						40
	44												1					1						40
	0					250												1
	1				1	250												1
	2				1	300												1	10
	3				1	300												1	10
	4				1	500												1	10
	5																	1
	6																	1
	7																	1
42	8																	1
	9									1								1
	10									1								1
	11																	1
	12																	1
	13																	1
	14																	1
	15																	1
43	16				1	500												1	10
	17				1	500												1	10
	18				1	400												1	10
	19																	1
	20				1	500												1	10
	21				1	500												1	10
	22				1	500												1	10
	23					500												1
	24					500												1	10
	25																	1
	26																	1
44	27																	1
	28																	1
	29																	1
	-41																		40	2880
	-40																		20	2880
	-39																			1440
	-38																			1440
	-37																			1440
	-36																			2880
	-35																			1440
45	-34																			1440
	-33																	1		1440
	-32																	1		1440
	-31																	1		1440
	-30																	1		1440
	-29																	1		1440
	-28																	1		1440
	-27																	1		2880
	-26																	1		1440
	-25																	1		1440
	-24																	1		2880
	-23																	1		1440
	-22																	1		1440
	-21																	1		1440
	-20																	1		1440
	-19																	1		1440
	-18																	1		1440
	-17																			1440
	-16																			2880
	-15																			2880
	-14																			2880
	-13																	1		1440
	-12																	1		1440
	-11																			1440
	-10																			1440
	-9																			1440
	-8																			1440
	-7																			1440
	-6																			1440
	-5																			1440
	-4												1					1		1440
	-3					250							2					1	20	1440
	-2				2	250							2					1	10
46	-1												1
	0	1	1			250							2					1		1440
	1		1		2	250							1					1
	2		1			250							1					1
	3		1		2	250							1					1
	4		1		1	250							1					1					1		3
	5		1		1	250							1					1					1		1
	6		1		1	250							1					1					1		3
	7		1			250												1					1		1
	8		1		1													1					1		2
	0	1																1
	1	1																1
	2	1																1
	4	1																1
	5	1																1
	6	1																1
	7	1																1
	8	1																1
	9	1																1
	10	1																1
	11	1																1
	12	1																1
	13	1																1
	14	2																1
	15	1																1
	16	1																1
	17	1																1
	18	1																1
47	19																	1
	20																	1
	21																	1
	22																	1
	23																	1
	24																	1
	25																	1
	26																	1
	27																	1
	28																	1
	29																	1
	30								120									1									2
	31								120									1									2
	32								120									1									2
	33								120									1									2
	34								120									1									2
	-2	1																1
	-1	1																1
	0																	1
	1												1					1
	2		1										1					1
	3		1										1					1
	4		1										1					1
	5		1										1					1
	6												1					1
	7												1					1
	8												1					1
	9												1					1
	10												1					1
	11												1					1
	12												1					1
	13												1					1
	14												1					1
4	15												1					1
	16												1					1
	17												1					1
48	18																	1
	19																	1
	20																	1
	21																	1
	22																	1
	23																	1
	24																	1
	25																	1
	26																	1
	27																	1
	28																	1
49	29																	1
	30																	1
	31																	1
	32																	1
	33																20	1
	34																10	1
	35																10	1
	36																10	1
	37																10	1
	38																10	1
	39																10	1
	40																10	1
	41																10	1
	42																10	1
	43																	1
	44																	1
	45																	1
50	46																	1
	47																	1
	0												2					2
	1												1					1
	2												1					1
	3												1					1
	4												1					1
	5												1					1
	6												1					1
	7												1					1
	8												1					1
	9												1					1
51	10												1					1
	11												1					1
	12												1					1
	13												1					1
	14												1					1
	15												1					1
	16												1					1
	17												1					1
	18												1					1
	19												1					1
	20												1					1
	21												1					1
52	22												1					1
	23												1					1
	24												1					1
	25												1					1
	26												1					1
	27												1					1
	28												1					1
	29												1					1
	30												1					1
	31												1					1
	32												1					1
	33												1					1
	34												1					1
	35												1			420		1									2
	36												1			420		1									2
	37												1			420		1									2
	38												1					1
	39												1					1
	40												1					1
	41												1					1
	42												1					1
	43												1					1
	44												1					1
	45												1					1
	46												1					1
53	47												1					1
	48												1					1
	49												1					1
	50												1					1
	0												1					1
	1												1					1
	2												1					1
	3												1					1
	4												1					1
	5												1					1
	6												1					1
	7												1					1
	8												1					1
	9												1					1
	10												1					1
	11												1					1
	12												1					1
	13												1					1
54	14												1					1
	15												1					1
	16												1					1
	17												1					1
	18												1					1
	19												1					1
	20												1					1
	21												1					1
55	22												1					1
	23												1					1
	24												1					1
	25												1					1
	26												1					1
	27												1					1
	28												1					1
	29												1					1			200
	30												1					1			200
	31												2					2			200
56	32	1											1					1
	33	1											1					1			200
	34	1											1					1
	35	1											1					1
	36	1											1					1
	37	1											1					1
	38	1											1					1
	39	1											1					1
	40	1											1					1
	41												1					1
	-1										1							1
	0	2	3										1					1
	1	1											1					1
	2	1											1					1
	3	1											1					1
	4		1										1					1
	5		1										1					1
57	6		1										1					1
	7		1		1								2					1
	8				1													1
	9																	1
	10				1													1
	11				1						1							1
	12										1							1
	13										1							1
	14										1							1
	15										1							1
	16				1						1							1
	17				1													1
	18				1													1			200
	19				1													1			200
	20				1													1			200
	21																	1
	22				1													1			200
	23																	1
	24																	1			250
	25																	1			250
	26																	1			250
	27				2													1			250
	28				1													1			250
	29				1													1			250
	30				1													1			250
	31																	1			500
	-35										1							1
58	-34				1						1							1
	-33										1							1
	-32										1							1
	-31										1							1
	-30										1							1
	-29										1							1
	-28										1							1
	-27										1							1
	-26										1							1		1440
	-25										1							1		1440
	-24										1							1		1440
	-23										1							1		1440
	-22										1							1		1440
	-21										1							1		1440
	-20										1							1		1440
	-19										1							1		1440
	-18										1							1		1440
	-17										1							1		1440
	-16										1							1		1440
	-15										1							1		1440
	-14										1							1		1440
	-13												1					1		1440
	-12	1											2					1
	-11	1											1					1
	-10	1			1	200												1
	-9	1			1	200							1					1
	-8	1			1	200												1
	-7	1				200												1
	-6	1			1	200												1
	-5	2			1	200												1
59	-4	1			1	180
	-1																	1
	0												1					1
	1																	1		1440
	0																	1
	1																	1
	2				1	250												1	10
	3																	1
	4				1	250												1	10
	5				1	200												1	10
	6				1	150												1	10
	7				1	150												1	10
	-2																	1		1440
	-1										1							1		1440
	0		1										1	1000				1									2
	1		1										1	1000				1									2
	2		1										1	1000				1									2
	3		1										1	2000				1									4
	4		1			250							1	1000				1									2
	5		1			250							1	1000				1									2
	6		1			250							1	1000				1									2
	7		1			250							1	1000				1									2
	8												1	1000				1									2
	9												1
	-1			1														1
	0			2														1							2
	1				1													1			250		1		3
	2				1													1			250		1		2
	3				1													1			250		1		2
	4				1													1			250		1		2
	5																	1			250		1		2
	6				1													1			250		1		2
	7				1													1			250		1		2
	8			1	1													1			250		1		2
	9		1										1					1					1		2
	-3																	1
	-2				1						1							1
	-1			1	1						1		2					1
	0		2										1					1
	1		1										1					1
	2		1										2					1
	3		1										1					1
	4		2										1					1
	5		1										1					1
	6		1															1
	7												1					1
	8																	1
60	9																	1
	10										1							1
	11																	1
	12																	1
	13					250												1
	14					250												1
	15					250												1
	16					250												1
	17					250												1
	18					250					1							1
	19					250					1							1
	20					250					1							1
	21					250												1
	22																	1
	23																	1
	24																	1
	25																	1
	26																	1
	27																	1
	28																	1
	29																	1
	30																	1
	31																	1
	32																	1
	33																	1
	34																	1
	35																	2
	36																	1
	37																	1
	38																	1
	39																	1
	40																	1
	41																	1
	42																	1
	-2				1						2							1
	-1				1								2					1
	0												1					1
	1												2					1
	2	1											1					1
	3	1											1					1
	4	1											1			30		1									1
	5	1											1					1	10
	6												1					1
	7												1					1
	8												1					1
	9	1											1					1
	10	1											1					1
61	11	1											1					1
	12	1											1	800				1									2
	13	1											1					1
	14												1			420		1									2
	15												1			420		1									2
	16												1	800		420		1									4
	17												1	800		420		1									4
	18												1					1
	19												1	800				1									2
	20												1	800				1									2
	21												1	800				1									2
	22												1					1
	23												1					1
	24												1					1
	25																	1
	26																	1
	27																	1
	28												1					1
62	29												1					1
	30																	1
	31																	1
	32																	1
	33																	1
	0												1					1
	1												1					1
	2												1					1
	3	1											1					1
	4	1											1					1
	5												1					1
	6												1					1
	7												1					1
	8												1			90		1									1
	9												1			90		1									1
	10												1					1
	11												1					1
	12												1					1
	13												1					1
	14												1					1
	15												1					1
	16												1					1
	17												1					1
63	18												1					1
	19												1					1
	20												1					1
	21												1					1
	22												1					1
64	23												1					1
	24												1					1
	25												1					1
	26												1					1
	27												1					1
	28												1					1
	29												1					1
	30												1					1
	31												1					1
	32												1					1
	33												1					1
65	34												1					1
	35																	1
	36																	1
	37																	1
	38																	1
	39																	1
	40																	1
	0																	1
	1																	1		1440
	2				1	150												1	10
	3																	1
	-2										1							1
	-1				1						1		1					1
	0	2											1					1
	1	1											1					1
	2	1											1					1
	3	1											1					1
	4	1			1								1					1
	5	1			1								1					1
	6	1			1								1					1
	7	1			1								1					1
	8	1			1													1
	9	1			1													1
	10																	1
	11																	1
66	12																	1
	13																	1
	14																	1
	15																	1
	16																	1
	17																	1
	18																	1
	19																	1
	20																	1
	21																	1
	22																	1
	23																	1
	24																	1
	25																	1
	26																	1
	-1	1											1					1
	0	1											2					1
	1	1											2					1
	2	1											2					1
	3	1											2					1
	4				1								2					1			150
	5				1								2					1			150
	6				1								2					1			150
	7												2					1
	8												2					1
	9				1						1		1					1			150
67	10				1						1							1			150
	11				1						1							1			150
	12				1						1							1			150
	13				1						1							1			150
	14																	1		1440	250
	15				1						1							1			150
	16				1																150
	0	1											2					1							1
	1												1					1					2		3
	2												1					1
	3												1					1
	4												1					1
	5												1					1
68	6												1					1
	7												1					1
	8												1					1
	9												1					1
	10												1					1
	11												1					1
	12												1					1
	13												1					1
	14												1					1
	15												1					1
	16												1					1
	17												1					1
	18												1					1
	19					250							1					1
	20	1				250							1					1
	21												1					1
69	22					250							1					1
	23																	1
	24														1470			1									7
	25														840			1									4
	26														840			1									4
	27														1680			1									8
	28														840			1									4
	29														840			1									4
	0																	1		1440
70	1																	1		1440
	2																	1		1440
	3																	1		1440
	4																	1		1440
	5																	1		1440
	6																	1		1440
	7																	1		1440
	8																	1		1440
71	9																	1		1440
	10								150									1									1
	-4				1						1							1
	-3				1						1							1
	-2				1						1							1
	-1										1							1
	0	1		1									1					1
	1	1		1									1					1
	2	1											1					1
	3	1											1					1
	4	1											1					1
	5	1											1					1
	6	1											1					1
72	7	1											1					1
	8	1											1					1
	9	1											1					1
	10	1											1					1
	11	1											1					1
	12	1											1					1
	13	1											1					1
	14	1											1					1
	15	1											1					1
	16												1					1
73	17												1					1
	18												2					1
	19																	1
	20																	1
	21																	1
	22				1	250												1
	23					250												1
	24				1	250												1
	25				1	250												1
	26				1	250												1
	27				1	250												1
74	28																	1
	-2				1						1							1
	-1				1						1		1					2
	0				1		100						1					1	10
	1	1			1		100						1					1	10
	2	1			1		100						1					1	10
	3	1			1		100						1					1	10
	4	1			1		100						1					1	10
	5	1			1		100						1					1	10
	6	1			1		100				1		2					1	10
	7	1			1	250					1							1	10
	8					250							1					1	10
	9				1	250							1					1	10
	10				1	450							1					1	10
	11					250							1					1		1440
	12				1	450							1					1	10
	13				1	450							1					1	10
	14					250					1							1		1440	250
	15				1						1							1	10		500
	16												1					1
75	17				1	200							1					1	10
	18				1	200							1					1	10
	19				1								1						10		250
	0	1											2					1
76	1	1			1								1					1	10
	2	1			1								1					1	10
	3				1	400							1					1	10
	4				1	400							1					1	10
	5				1	400							1					1	10
	6				1	400							1					1	10
	7				1	400							1					1	10
	8				1	500					1		1					1	10
	9				1	500												1	10
	10				1	500												1	10
	11				1	500												1	10
	12				1	500												1	10
	13				1	500												1	10
	14				1	500												1	10
	15				1													1
	0												2					1
	1												1					1		1440
	2												1					1		1440
	3												1					1		1440
	4																	1		1440
77	5												1			90		1		1440							1
	6										1					90		1		1440							1
	7										1							1		1440
	8																	1	10	1440
78	9																	1		1440
	-1										3		1					1
	0	1											2					1					1		2
	1	1											1					1					1		2
79	2	2											1					1					1		2
	3	1			1								1					1							3
	4	2			1								1					1					1		3
	5	1			1								1					1					1		3
	6	1			1								1					1					1		3
	7	1			1								1					1					2		2
	8	1			1								1					1					1		2
	9	1			1	250												1
	10				1	250												1
	11					500			450									1					1		2		3
	12				1	500			450									1					1		2		3
	13				1	500			450									1									3
	14				1	250			450									1									3
	15				1	250			450									1					1		2		3
	16										1							1
	17																	1
	18										1							2		1440
	19										1							1
	20										1							1
	21										1							1
	22										1							1
	23										1							1
	24										1							1
	25										1							1
	26										1							1
	27										1							1
	-3																	1
80	-2				1													1
	-1				1													1
	0				1	300												1
	1																	1
	2				1	350												1
	3				1	350												1
81	4					300												1
	5																	1
	6																	1
	7																	1
	8				1	350												1
	9				1	350												1
	10				1	350												1
	11				1	250												1
	12				1	250												1
	13																	1		1440
	14				1	350												2
	15				1													1			250				1
	16				1													2			400		1		1
	17				1													1			200		1		2
	18				1												10	1			200
	19																10	1			200
	20				1												10	1			200
	21				1												10	1			250
	22				1												10	1			250
	23																10	1			200
	24				1												10	1			200
	25				1												10	1			200
	26				1												10	1			200
	27																10	1		1440
	28																	1
	29																	1
	30																	1
	31																	1
	32																	1
	33																	1
	34																	1
	35																	1
82	0	2											1					1
	1	1											1					1
	2	1											1					1
	3	1											1					1
	4	1											1					1
	5	1											1					1
	6	1											1					1
	7	1											1					1
	8	1											1					1
	9	1											1					1
	10												1					1
	11												1					1
	12												1					1
	13												1					1
	14												1		270			1									3
	15												1		270			1									3
	16												1		270			1									3
	17												1		360			1									3
	18												1		360			1									3
	19												1		360			1									3
	20												1		360			1									3
	21												1					1
	22												1					1
	23												1					1
	24												1					1
	25												1					1
	26												1					1
	27												1					1
	28												1					1
	29												1					1
	30												1					1		1440
	31												1					1
	-48																	1
	-47																	1		1440
	-46																	1		1440
83	-45																	1		2880
	-44																	1		2880
	-43																	1		1440
	-42										2							1		1440
	-41										1							1		1440
	-40										1							1		1440
	-39										1							1		1440
[truncated: 2,518 more rows]
