# Supplementary material for: Elevated triglycerides level in hospital stay as a risk factor of mortality in patients with severe acute pancreatitis
Source: PLoS One. 2018 Nov 29;13(11):e0207875. doi: 10.1371/journal.pone.0207875 (PMC6264831; doi:10.1371/journal.pone.0207875)
Supplement: S1 Minimal dataset — (ZIP) [file pone.0207875.s006.zip › minimal dataset/set3.xlsx]

## Sheet: Sheet1
住院号	年龄	转入时间	ApacheII	病情转归-1	转出时间	在科天数
1	59	2016-08-19 14:07:00	5	好转转科	2016-08-21 17:10:00	3
2	44	2017-02-01 22:46:00	22	自动出院	2017-02-19 07:48:00	18
3	29	2016-12-15 03:00:00	33	好转出院	2017-01-04 15:16:00	21
4	48	2016-12-12 19:00:00	11	自动出院	2017-03-06 19:00:34	16
5	60	2016-04-19 18:00:00	16	好转出院	2016-09-11 16:30:00	113
6	86	2017-09-30 17:36:00	16	好转出院	2017-10-30 10:49:05	30
7	60	2017-03-27 16:30:42	10	好转转科	2017-03-30 16:00:00	3
8	72	2017-12-15 23:00:24	22	周转出院	2017-12-27 16:55:13	12
9	34	2017-07-07 10:00:24	9	好转出院	2017-07-18 16:25:53	12
10	30	2016-08-22 20:05:00	9	自动出院	2016-08-30 15:49:00	8
11	74	2016-09-04 19:20:00	18	好转转科	2016-09-14 15:00:00	10
12	78	2017-02-08 15:55:00	16	好转转科	2017-03-03 03:32:27	23
13	48	2016-11-10 21:25:00	32	死亡	2016-11-24 23:03:00	15
14	43	2016-05-15 17:08:00	15	好转出院	2016-06-05 10:05:00	21
15	51	2017-05-13 21:00:59	26	好转出院	2017-06-02 11:37:46	20
16	29	2015-11-08 18:40:00		好转出院	2016-01-28 17:30:00	81
17	36	2015-12-30 12:00:00		自动出院	2016-01-18 15:50:00	20
18	64	2015-12-29 12:07:00		自动出院	2016-01-18 11:00:00	20
19	28	2015-12-28 11:01:00		自动出院	2016-01-05 17:48:00	9
20	48	2015-12-30 12:00:00	20	好转出院	2016-04-28 16:40:00	121
21	53	2015-12-21 10:00:00	14	自动出院	2016-01-18 16:19:00	29
22	30	2015-12-29 13:51:00	10	好转出院	2016-02-22 11:52:00	55
23	38	2016-01-12 18:11:00	8	好转转科	2016-01-30 16:40:00	18
24	55	2015-12-27 21:15:00	14	好转转科	2016-01-11 17:04:00	15
25	34	2015-12-31 16:15:00	23	好转出院	2016-01-13 12:00:00	13
26	49	2016-03-04 21:55:00		好转转科	2016-03-08 16:30:00	4
27	78	2016-01-11 23:25:00	8	好转转科	2016-01-13 16:41:00	2
28	42	2016-02-06 14:14:00	9	好转出院	2016-06-30 16:59:00	146
29	55	2016-02-10 14:40:00	12	好转转科	2016-02-26 15:50:00	17
30	51	2016-02-14 21:00:00	21	自动出院	2016-03-19 07:22:00	34
31	51	2016-03-04 20:50:00	19	好转转科	2016-03-21 15:30:00	17
32	51	2016-03-19 17:09:00	21	好转转科	2016-04-06 15:00:00	18
33	39	2016-03-08 18:00:00	24	自动出院	2016-04-22 12:50:00	45
34	44	2016-10-13 18:00:00	7	自动出院	2016-11-12 10:00:00	30
35	73	2016-04-23 10:50:00	28	自动出院	2016-05-01 17:00:00	9
36	87	2016-03-15 16:45:00	22	好转出院	2016-04-19 11:40:00	5
37	52	2016-03-23 16:52:00	16	自动出院	2016-05-10 17:56:00	49
38	32	2016-04-06 22:00:00	11	好转出院	2016-05-27 12:10:00	51
39	64	2016-04-08 22:30:00	17	自动出院	2016-05-20 17:56:00	42
40	49	2016-04-08 16:19:00	25	好转出院	2016-05-10 09:00:00	32
41	52	2016-05-15 22:45:00	20	好转转科	2016-05-17 14:54:00	2
42	69	2016-04-12 16:46:00	19	好转转科	2016-04-20 15:42:00	8
43	61	2016-04-21 12:47:00	27	自动出院	2016-04-30 10:40:00	9
44	66	2017-06-29 05:28:00	15	死亡	2017-07-08 20:51:52	10
45	62	2016-05-11 18:21:00	20	好转转科	2016-06-16 16:53:00	36
46	39	2016-05-13 11:40:00	25	好转出院	2016-06-16 14:54:00	35
47	63	2016-05-27 23:50:00	16	好转出院	2016-07-07 15:42:00	41
48	46	2016-05-29 16:23:00	5	好转转科	2016-06-02 10:20:00	4
49	50	2016-06-13 18:30:00	21	好转转科	2016-06-23 19:00:00	11
50	34	2016-06-13 13:52:00	17	好转转科	2016-06-30 14:30:00	18
51	34	2016-06-15 20:10:00	22	好转出院	2016-07-15 14:46:00	30
52	34	2016-09-10 18:05:00	5	自动出院	2016-09-21 14:46:00	11
53	48	2016-06-19 15:32:00	18	好转转科	2016-07-18 10:00:00	29
54	67	2016-06-22 19:44:00	19	自动出院	2016-07-12 19:28:00	20
55	37	2016-06-28 22:09:00	6	好转出院	2016-07-14 12:01:00	16
56	60	2016-07-13 19:41:00	20	好转出院	2016-07-23 17:39:00	10
57	33	2016-07-15 23:00:00	28	好转转科	2016-08-03 15:52:00	19
58	68	2016-07-24 17:27:00	25	好转转科	2016-08-21 18:00:00	17
59	66	2016-07-27 16:57:00	19	自动出院	2016-08-28 13:05:00	32
60	80	2016-09-26 18:35:00	26	好转出院	2016-10-21 16:00:00	25
61	27	2016-08-22 10:16:00	35	好转出院	2016-11-24 11:06:00	95
62	48	2016-08-25 14:46:00	8	好转出院	2016-11-01 11:21:00	68
63	33	2016-09-02 21:30:00	23	自动转科	2016-09-27 11:40:00	25
64	64	2016-09-06 10:18:00	18	自动出院	2016-09-10 10:29:00	5
65	63	2016-09-29 15:54:00	41	好转出院	2016-10-02 17:26:00	4
66	42	2016-09-22 17:39:00	19	好转转科	2016-10-19 14:26:00	27
67	52	2016-09-27 19:00:00	19	好转出院	2016-10-27 16:46:00	30
68	42	2016-10-01 17:34:00	26	好转出院	2016-10-12 13:06:00	11
69	34	2016-10-02 23:27:00	26	自动出院	2016-10-19 04:05:00	17
70	27	2016-10-10 00:40:00	13	好转出院	2016-10-18 13:13:00	9
71	52	2016-10-14 16:33:00	16	好转转科	2016-10-22 10:00:00	8
72	50	2016-10-15 20:02:00	9	好转转科	2016-10-28 16:29:00	13
73	51	2016-10-19 21:30:00	21	好转转科	2016-10-30 10:00:00	11
74	57	2016-10-20 21:00:00	17	好转转科	2016-11-02 14:41:00	13
75	29	2016-10-22 11:24:00	10	好转出院	2016-12-23 14:57:00	63
76	45	2016-10-23 22:40:00	29	好转转科	2016-10-28 17:23:00	5
77	43	2016-11-02 16:42:00	19	死亡	2016-12-03 11:51:00	31
78	53	2016-11-08 16:30:00	18	好转转科	2016-11-16 10:47:00	8
79	51	2016-11-13 15:29:00	5	好转转科	2016-11-22 15:30:00	10
80	23	2016-12-07 18:24:00	13	好转转科	2017-01-18 15:30:00	42
81	42	2016-11-19 20:50:00	13	好转转科	2016-11-23 15:32:00	4
82	47	2016-11-22 21:30:00	19	自动出院	2016-12-23 10:04:00	31
83	36	2016-11-27 11:34:00	20	好转出院	2017-01-23 14:26:00	30
84	29	2016-11-23 23:30:00	28	好转出院	2017-03-08 11:15:16	31
85	36	2016-12-31 11:56:00	4	自动出院	2017-01-04 16:23:00	5
86	25	2016-12-17 15:30:00	22	自动出院	2017-01-03 17:20:00	18
87	40	2017-12-10 12:50:52	36	好转转科	2017-12-27 14:55:13	18
88	83	2017-01-11 18:00:00	22	自动出院	2017-01-22 15:56:00	11
89	36	2016-12-30 19:00:00	27	死亡	2017-01-16 02:50:00	17
90	21	2017-01-06 22:20:00	12	自动出院	2017-03-23 11:26:43	76
91	31	2017-01-12 19:42:00	18	好转转科	2017-01-20 17:11:00	8
92	59	2017-01-11 17:35:00	25	自动出院	2017-02-07 13:35:00	27
93	39	2017-01-15 12:00:00	17	好转转科	2017-01-22 15:56:00	8
94	41	2017-01-22 23:20:00	11	好转转科	2017-02-09 14:29:00	18
95	19	2017-01-24 17:17:00	12	好转转科	2017-03-06 03:20:02	41
96	42	2017-01-23 19:20:00	28	自动出院	2017-02-20 13:08:00	28
97	63	2017-01-26 23:42:00	5	好转转科	2017-02-02 15:30:00	7
98	40	2017-02-02 19:05:00	20	自动出院	2017-02-16 11:06:00	14
99	34	2017-02-08 21:00:00	34	自动出院	2017-03-28 17:00:46	48
100	72	2017-03-06 17:11:00	25	死亡	2017-03-31 14:48:00	25
101	39	2017-03-22 11:00:00	14	好转转科	2017-04-04 16:55:00	14
102	51	2017-03-31 20:30:00	27	自动出院	2017-04-13 19:00:12	13
103	49	2017-03-29 12:00:48	28	自动出院	2017-04-12 11:40:13	14
104	39	2017-04-01 16:00:00	21	好转出院	2017-04-25 10:20:30	24
105	35	2017-04-05 18:30:53	10.5	好转转科	2017-04-11 04:26:47	6
106	23	2017-04-16 16:15:15	32	自动出院	2017-05-13 16:59:14	28
107	42	2017-04-17 23:30:03	23	好转转科	2017-05-03 16:19:29	16
108	50	2017-04-20 00:10:48	19	好转转科	2017-05-02 16:08:02	13
109	50	2017-04-28 17:40:28	11	死亡	2017-05-14 16:03:59	16
110	26	2017-04-29 17:54:45	21	好转出院	2017-07-12 11:21:23	55
111	33	2017-05-02 17:47:42	13	好转转科	2017-05-12 03:20:59	10
112	49	2017-05-02 23:50:02	16	好转转科	2017-05-12 16:42:45	10
113	81	2017-05-07 16:20:48	19	好转转科	2017-05-16 16:14:29	9
114	51	2017-05-12 19:15:33	20.5	好转出院	2017-07-08 11:09:42	57
115	28	2017-05-13 17:07:03	10	好转转科	2017-05-19 10:33:20	6
116	35	2017-05-16 21:00:05	11	好转转科	2017-05-26 14:24:50	10
117	46	2017-05-20 03:00:19	22	好转出院	2017-05-25 15:30:46	6
118	85	2017-05-24 19:20:00	20	自动出院	2017-07-06 15:25:37	43
119	54	2017-06-07 16:32:39	17	好转转科	2017-06-26 10:37:26	19
120	40	2017-06-11 16:38:00	15	自动出院	2017-06-12 20:00:28	2
121	53	2017-06-15 21:20:39	25	自动出院	2017-07-06 23:00:00	22
122	31	2017-06-16 17:43:15	25	好转出院	2017-08-08 15:55:28	53
123	73	2017-06-16 19:24:25	21	好转出院	2017-06-27 16:03:48	11
124	43	2017-06-19 06:17:14	18	好转转科	2017-06-22 15:05:07	4
125	26	2017-06-26 14:30:17	30	好转转科	2017-07-16 16:00:50	21
126	36	2017-06-30 17:10:00	24	好转出院	2017-08-11 11:15:20	42
127	49	2017-06-30 19:08:44	26	自动出院	2017-07-15 20:00:40	16
128	52	2017-06-29 18:20:53	26	好转出院	2017-08-14 15:23:15	46
129	53	2017-07-07 18:04:36	17	好转转科	2017-07-24 16:24:16	17
130	50	2017-07-06 18:40:00	32	好转出院	2017-07-21 17:28:42	15
131	60	2017-07-06 13:17:45	13	好转转科	2017-07-07 14:28:28	2
132	67	2017-07-11 22:20:56	22	死亡	2017-07-30 07:48:00	19
133	55	2017-07-12 19:20:53	8	好转出院	2017-08-01 15:20:28	20
134	39	2017-07-16 15:36:56	24	自动出院	2017-10-05 00:40:24	81
135	78	2017-07-18 19:40:26	19.5	好转转科	2017-08-10 15:37:06	23
136	20	2017-07-21 19:00:34	20	好转出院	2017-07-27 11:40:12	6
137	53	2017-08-04 21:00:47	11	好转转科	2017-08-11 16:07:20	7
138	41	2017-08-09 22:36:25	27	好转转科	2017-09-07 15:51:05	29
139	68	2017-08-11 18:15:17	30	死亡	2017-08-13 04:13:59	2
140	27	2017-08-12 19:54:39	25	自动出院	2017-09-12 15:57:24	31
141	63	2017-08-16 16:12:17	12	好转转科	2017-09-05 15:10:14	20
142	64	2017-08-16 16:43:02	20	自动出院	2017-09-04 18:12:00	20
143	53	2017-08-21 14:43:00	17	自动出院	2017-10-31 06:00:19	71
144	48	2017-08-18 22:08:05	30	自动出院	2017-08-26 16:10:39	8
145	47	2017-08-22 20:42:22	28	死亡	2017-09-09 13:10:27	18
146	30	2017-08-25 20:20:36	23	好转出院	2017-09-22 11:00:00	28
147	34	2017-08-24 17:07:28	16.5	好转转科	2017-09-08 15:56:54	15
148	49	2017-08-26 19:00:57	20	自动出院	2017-09-12 16:54:51	17
149	58	2017-08-29 16:54:15	21	好转转科	2017-09-01 15:36:07	3
150	30	2017-08-28 16:58:57	14.5	好转出院	2017-09-25 15:34:52	28
151	55	2017-09-04 17:28:11	21	好转出院	2017-09-20 13:55:00	16
152	42	2017-09-13 21:02:26	21.5	自动出院	2017-09-15 15:00:00	2
153	36	2017-09-14 00:10:44	31	周转出院	2017-10-16 11:01:40	33
154	25	2017-09-14 22:30:39	17	好转转科	2017-09-29 15:00:00	15
155	26	2017-11-27 04:23:41	19	好转转科	2017-12-05 16:40:40	9
156	42	2017-09-26 18:50:13	31	好转出院	2017-10-06 11:10:39	10
157	47	2017-10-04 23:37:38	19	自动出院	2017-10-09 16:00:00	5
158	45	2017-10-08 15:05:08	33	好转出院	2017-12-04 16:42:03	58
159	56	2017-10-13 20:00:06	20	自动出院	2017-10-21 15:04:23	8
160	47	2017-10-15 06:00:26	13	好转转科	2017-10-25 15:04:59	11
161	41	2017-10-23 20:14:29	20	好转转科	2017-11-17 10:42:37	25
162	26	2017-11-02 18:30:53	7	好转转科	2017-11-07 15:19:10	5
163	63	2017-11-11 17:30:44	28	好转出院	2017-12-11 16:08:53	30
164	54	2017-11-13 17:40:00	18	好转转科	2017-12-01 15:50:22	18
165	42	2017-11-21 20:00:00	22	自动出院	2017-12-07 10:10:47	16
166	43	2017-11-14 19:35:17	21	自动出院	2017-11-16 19:30:31	2
